# Supplementary material for: 2-Amino-5-chloro­pyridinium cis-diaqua­dioxalatochromate(III) sesquihydrate
Source: Acta Crystallogr Sect E Struct Rep Online. 2012 May 26;68(Pt 6):m824–5. doi: 10.1107/S1600536812023392 (PMC3379145; doi:10.1107/S1600536812023392)
Supplement: Supplementary file 1 [file e-68-0m824-sup1.cif]

##############################################################################
#                                                                            #
# This CIF contains the data in a paper accepted for publication in          #
# Acta Crystallographica Section E. It conforms to the requirements of       #
# Notes for Authors for Acta Crystallographica Section E, and has been       #
# peer reviewed under the auspices of the IUCr Commission on Journals.       #
#                                                                            #
# Full details of the Crystallographic Information File format               #
# are given in the paper "The Crystallographic Information File (CIF):       #
# a New Standard Archive File for Crystallography" by S. R. Hall, F. H.      #
# Allen and I. D. Brown [Acta Cryst. (1991), A47, 655-685].                  #
#                                                                            #
# The current version of the core CIF dictionary is obtainable from          #
# ftp://ftp.iucr.org/pub/cif_core.dic.                                       #
#                                                                            #
# Software is freely available for graphical display of the structure(s)     #
# in this CIF. For information consult the CIF software page                 #
# http://www.iucr.org/resources/cif/software.                                #
#                                                                            #
# This file may be used for bona fide research purposes within the           #
# scientific community so long as proper attribution is given to the journal # 
# article from which it was obtained.                                        #
#                                                                            #
##############################################################################
data_I
_audit_creation_method     SHELXL-97
_chemical_name_systematic
;
2-Amino-5-chloropyridinium <i>cis</i>-diaquadioxalatochromate(III)
sesquihydrate
;
_chemical_name_common     ?
_chemical_formula_moiety     'C5 H6 Cl N2 +, C4 H4 Cr O10 -, 1.5(H2 O)'
_chemical_formula_sum     'C9 H13 Cl Cr N2 O11.5'
_chemical_formula_iupac     '(C5 H6 Cl N2) [Cr (C2 O4)2 (H2 O)2], 1.5H2 O'
_chemical_formula_weight     420.66
_chemical_melting_point     ?
_symmetry_cell_setting     orthorhombic
_symmetry_space_group_name_H-M     'F d d 2'
_symmetry_space_group_name_Hall     'F 2 -2d'
loop_
    _symmetry_equiv_pos_as_xyz
    'x, y, z'
    '-x, -y, z'
    '-x+1/4, y+1/4, z+1/4'
    'x+3/4, -y+3/4, z+1/4'
    'x, y+1/2, z+1/2'
    '-x, -y+1/2, z+1/2'
    '-x+1/4, y+3/4, z+3/4'
    'x+3/4, -y+5/4, z+3/4'
    'x+1/2, y, z+1/2'
    '-x+1/2, -y, z+1/2'
    '-x+3/4, y+1/4, z+3/4'
    'x+5/4, -y+3/4, z+3/4'
    'x+1/2, y+1/2, z'
    '-x+1/2, -y+1/2, z'
    '-x+3/4, y+3/4, z+1/4'
    'x+5/4, -y+5/4, z+1/4'
_cell_length_a     11.376(2)
_cell_length_b     53.041(3)
_cell_length_c     10.413(2)
_cell_angle_alpha     90.00
_cell_angle_beta     90.00
_cell_angle_gamma     90.00
_cell_volume     6283.1(17)
_cell_formula_units_Z     16
_cell_measurement_reflns_used     25
_cell_measurement_theta_min     10
_cell_measurement_theta_max     15
_cell_measurement_temperature     298(2)
_exptl_crystal_description     prism
_exptl_crystal_colour     violet
_exptl_crystal_size_max     0.42
_exptl_crystal_size_mid     0.32
_exptl_crystal_size_min     0.13
_exptl_crystal_density_diffrn     1.779
_exptl_crystal_density_meas     ?
_exptl_crystal_density_method     'not measured'
_exptl_crystal_F_000     3424
_exptl_absorpt_coefficient_mu     0.963
_exptl_absorpt_correction_type     psi-scan
_exptl_absorpt_process_details     '(North <i>et al.</i>, 1968)'
_exptl_absorpt_correction_T_min     0.7921
_exptl_absorpt_correction_T_max     0.8822
_diffrn_ambient_temperature     298(2)
_diffrn_radiation_type     MoK\a
_diffrn_radiation_wavelength     0.71073
_diffrn_radiation_source     'fine-focus sealed tube'
_diffrn_radiation_monochromator     graphite
_diffrn_measurement_device_type     'Enraf--Nonius CAD-4'
_diffrn_measurement_method     '\w/2\q'
_diffrn_detector_area_resol_mean     ?
_diffrn_reflns_number     3854
_diffrn_reflns_av_R_equivalents     0.0220
_diffrn_reflns_av_sigmaI/netI     0.0284
_diffrn_reflns_theta_min     2.68
_diffrn_reflns_theta_max     26.97
_diffrn_reflns_theta_full     26.97
_diffrn_measured_fraction_theta_max     0.998
_diffrn_measured_fraction_theta_full     0.998
_diffrn_reflns_limit_h_min     -14
_diffrn_reflns_limit_h_max     1
_diffrn_reflns_limit_k_min     -1
_diffrn_reflns_limit_k_max     67
_diffrn_reflns_limit_l_min     -13
_diffrn_reflns_limit_l_max     13
_diffrn_standards_number     2
_diffrn_standards_interval_count     ?
_diffrn_standards_interval_time     120
_diffrn_standards_decay_%     5
loop_
    _diffrn_standard_refln_index_h
    _diffrn_standard_refln_index_k
    _diffrn_standard_refln_index_l
    -3 -1 33
    -3 1 33
_refine_special_details
;
Refinement of <i>F</i>^2^ against ALL reflections. The weighted <i>R</i>-factor
<i>wR</i> and goodness of fit <i>S</i> are based on <i>F</i>^2^, conventional
<i>R</i>-factors <i>R</i> are based on <i>F</i>, with <i>F</i> set to zero for
negative <i>F</i>^2^. The threshold expression of <i>F</i>^2^ >
\s(<i>F</i>^2^) is used only for calculating <i>R</i>-factors(gt) <i>etc</i>.
and is not relevant to the choice of reflections for refinement.
<i>R</i>-factors based on <i>F</i>^2^ are statistically about twice as large
as those based on <i>F</i>, and <i>R</i>- factors based on ALL data will be
even larger.
;
_reflns_number_total     3414
_reflns_number_gt     3180
_reflns_threshold_expression     I>2\s(I)
_refine_ls_structure_factor_coef     Fsqd
_refine_ls_matrix_type     full
_refine_ls_R_factor_all     0.0342
_refine_ls_R_factor_gt     0.0286
_refine_ls_wR_factor_gt     0.0712
_refine_ls_wR_factor_ref     0.0736
_refine_ls_goodness_of_fit_ref     1.068
_refine_ls_restrained_S_all     1.069
_refine_ls_number_reflns     3414
_refine_ls_number_parameters     243
_refine_ls_number_restraints     8
_refine_ls_hydrogen_treatment     mixed
_refine_ls_weighting_scheme     calc
_refine_ls_weighting_details
        'calc w=1/[\s^2^(Fo^2^)+(0.0316P)^2^+13.7688P] where P=(Fo^2^+2Fc^2^)/3'
_atom_sites_solution_hydrogens     geom
_atom_sites_solution_primary     direct
_atom_sites_solution_secondary     difmap
_refine_ls_shift/su_max     0.000
_refine_ls_shift/su_mean     0.000
_refine_diff_density_max     0.298
_refine_diff_density_min     -0.314
_refine_ls_extinction_method     none
_refine_ls_extinction_coef     ?
_refine_ls_abs_structure_details     'Flack (1983), 1608 Friedel pairs'
_refine_ls_abs_structure_Flack     0.000(18)
loop_
    _atom_type_symbol
    _atom_type_description
    _atom_type_scat_dispersion_real
    _atom_type_scat_dispersion_imag
    _atom_type_scat_source
    'C' 'C' 0.0033 0.0016
                         'International Tables Vol C Tables 4.2.6.8 and 6.1.1.4'
    'H' 'H' 0.0000 0.0000
                         'International Tables Vol C Tables 4.2.6.8 and 6.1.1.4'
    'Cl' 'Cl' 0.1484 0.1585
                         'International Tables Vol C Tables 4.2.6.8 and 6.1.1.4'
    'Cr' 'Cr' 0.3209 0.6236
                         'International Tables Vol C Tables 4.2.6.8 and 6.1.1.4'
    'N' 'N' 0.0061 0.0033
                         'International Tables Vol C Tables 4.2.6.8 and 6.1.1.4'
    'O' 'O' 0.0106 0.0060
                         'International Tables Vol C Tables 4.2.6.8 and 6.1.1.4'
_computing_data_collection
                'CAD-4 EXPRESS (Duisenberg, 1992; Mac\'i\<cek & Yordanov, 1992)'
_computing_cell_refinement
                'CAD-4 EXPRESS (Duisenberg, 1992; Mac\'i\<cek & Yordanov, 1992)'
_computing_data_reduction     'XCAD4 (Harms & Wocadlo, 1995)'
_computing_structure_solution     'SHELXS97 (Sheldrick, 2008)'
_computing_structure_refinement     'SHELXL97 (Sheldrick, 2008)'
_computing_molecular_graphics     'DIAMOND (Brandenburg, 1998)'
_computing_publication_material     'WinGX (Farrugia, 1999)'
loop_
    _atom_site_type_symbol
    _atom_site_label
    _atom_site_fract_x
    _atom_site_fract_y
    _atom_site_fract_z
    _atom_site_U_iso_or_equiv
    _atom_site_adp_type
    _atom_site_calc_flag
    _atom_site_refinement_flags
    _atom_site_occupancy
    _atom_site_symmetry_multiplicity
    _atom_site_disorder_assembly
    _atom_site_disorder_group
    Cr Cr 0.28854(3) 0.029597(7) 0.12687(3) 0.01808(9) Uani d . 1 1 . .
    O O1 0.45606(16) 0.02882(3) 0.17139(17) 0.0219(4) Uani d . 1 1 . .
    O O2 0.27072(17) 0.03331(4) 0.31611(17) 0.0238(4) Uani d . 1 1 . .
    O O3 0.57607(15) 0.02584(3) 0.34029(18) 0.0245(4) Uani d . 1 1 . .
    O O4 0.37907(17) 0.03041(4) 0.49507(17) 0.0295(4) Uani d . 1 1 . .
    O O5 0.29574(17) 0.06593(3) 0.09653(16) 0.0286(4) Uani d . 1 1 . .
    O O6 0.32410(18) 0.02782(3) -0.05749(16) 0.0228(4) Uani d . 1 1 . .
    O O7 0.3518(3) 0.05318(4) -0.2259(2) 0.0467(6) Uani d . 1 1 . .
    O O8 0.3288(3) 0.09378(4) -0.0606(2) 0.0471(6) Uani d . 1 1 . .
    O O1W 0.28282(17) -0.00790(3) 0.1438(2) 0.0289(4) Uani d D 1 1 . .
    H H11W 0.228(2) -0.0153(6) 0.103(3) 0.043 Uiso d D 1 1 . .
    H H12W 0.313(3) -0.0148(6) 0.210(3) 0.043 Uiso d D 1 1 . .
    O O2W 0.11515(17) 0.03017(4) 0.10241(18) 0.0297(5) Uani d D 1 1 . .
    H H21W 0.086(3) 0.0282(7) 0.023(2) 0.045 Uiso d D 1 1 . .
    H H22W 0.075(3) 0.0209(6) 0.158(3) 0.045 Uiso d D 1 1 . .
    O O3W 0.5956(2) 0.05669(5) -0.0077(3) 0.0541(7) Uani d D 1 1 . .
    H H31W 0.646(3) 0.0476(8) -0.052(4) 0.081 Uiso d D 1 1 . .
    H H32W 0.572(4) 0.0474(8) 0.058(3) 0.081 Uiso d D 1 1 . .
    O O4W 0.5000 0.0000 -0.2206(3) 0.0366(7) Uani d SD 1 2 . .
    H H4W 0.448(3) 0.0093(7) -0.177(3) 0.055 Uiso d D 1 1 . .
    C C1 0.4779(2) 0.02831(4) 0.2921(2) 0.0186(5) Uani d . 1 1 . .
    C C2 0.3677(2) 0.03087(4) 0.3782(2) 0.0204(5) Uani d . 1 1 . .
    C C3 0.3332(2) 0.04963(5) -0.1130(3) 0.0264(5) Uani d . 1 1 . .
    C C4 0.3183(3) 0.07223(5) -0.0199(3) 0.0290(6) Uani d . 1 1 . .
    C C5 0.1933(3) 0.15991(6) 0.3233(3) 0.0418(8) Uani d . 1 1 . .
    H H5 0.1933 0.1774 0.3230 0.050 Uiso calc R 1 1 . .
    C C6 0.2315(3) 0.14673(6) 0.2190(3) 0.0423(7) Uani d . 1 1 . .
    C C7 0.2297(3) 0.12042(6) 0.2198(3) 0.0438(8) Uani d . 1 1 . .
    H H7 0.2549 0.1114 0.1482 0.053 Uiso calc R 1 1 . .
    C C8 0.1909(3) 0.10801(6) 0.3254(3) 0.0422(8) Uani d . 1 1 . .
    H H8 0.1899 0.0905 0.3262 0.051 Uiso calc R 1 1 . .
    C C9 0.1518(3) 0.12160(6) 0.4344(3) 0.0379(7) Uani d . 1 1 . .
    N N1 0.1138(3) 0.11041(6) 0.5402(3) 0.0565(9) Uani d . 1 1 . .
    H H1A 0.0913 0.1193 0.6047 0.068 Uiso calc R 1 1 . .
    H H1B 0.1115 0.0942 0.5445 0.068 Uiso calc R 1 1 . .
    N N2 0.1552(3) 0.14686(5) 0.4280(2) 0.0394(6) Uani d . 1 1 . .
    H H2 0.1319 0.1553 0.4938 0.047 Uiso calc R 1 1 . .
    Cl Cl 0.27889(13) 0.162724(19) 0.08436(9) 0.0737(4) Uani d . 1 1 . .
loop_
    _atom_site_aniso_label
    _atom_site_aniso_U_11
    _atom_site_aniso_U_22
    _atom_site_aniso_U_33
    _atom_site_aniso_U_12
    _atom_site_aniso_U_13
    _atom_site_aniso_U_23
    Cr 0.02037(17) 0.02121(17) 0.01267(16) -0.00028(16) -0.00167(15) 0.00091(14)
    O1 0.0205(9) 0.0299(10) 0.0153(8) -0.0020(7) -0.0002(7) -0.0005(7)
    O2 0.0199(9) 0.0364(10) 0.0152(8) 0.0007(7) 0.0009(7) -0.0006(7)
    O3 0.0202(9) 0.0318(10) 0.0217(9) 0.0023(7) -0.0022(7) -0.0021(7)
    O4 0.0292(10) 0.0449(12) 0.0144(9) -0.0055(8) -0.0002(8) -0.0022(7)
    O5 0.0426(11) 0.0237(9) 0.0195(10) 0.0004(8) 0.0002(8) -0.0017(7)
    O6 0.0323(10) 0.0215(9) 0.0147(9) -0.0017(7) 0.0003(8) -0.0004(6)
    O7 0.0840(19) 0.0369(12) 0.0193(10) -0.0082(12) 0.0086(11) 0.0046(9)
    O8 0.0819(18) 0.0244(11) 0.0352(12) -0.0008(11) 0.0065(12) 0.0055(9)
    O1W 0.0335(10) 0.0240(9) 0.0290(11) -0.0057(8) -0.0117(8) 0.0064(8)
    O2W 0.0230(10) 0.0415(12) 0.0247(12) -0.0020(8) -0.0070(8) 0.0010(8)
    O3W 0.0566(16) 0.0432(14) 0.0626(17) 0.0086(12) 0.0283(14) 0.0134(12)
    O4W 0.0340(16) 0.0394(18) 0.0365(16) 0.0055(13) 0.000 0.000
    C1 0.0209(12) 0.0191(11) 0.0160(11) -0.0019(9) 0.0000(10) -0.0007(9)
    C2 0.0211(11) 0.0225(11) 0.0177(11) -0.0028(9) 0.0009(10) 0.0008(10)
    C3 0.0349(13) 0.0254(12) 0.0189(12) -0.0019(10) -0.0013(11) 0.0022(10)
    C4 0.0372(14) 0.0234(13) 0.0263(13) -0.0009(11) 0.0028(11) 0.0011(11)
    C5 0.063(2) 0.0263(15) 0.0361(16) 0.0034(14) 0.0054(16) -0.0047(12)
    C6 0.062(2) 0.0331(16) 0.0318(15) 0.0050(15) 0.0083(16) -0.0007(13)
    C7 0.069(2) 0.0321(15) 0.0305(15) 0.0067(15) 0.0075(16) -0.0089(13)
    C8 0.064(2) 0.0254(14) 0.0373(16) 0.0024(15) 0.0092(16) -0.0069(12)
    C9 0.0452(19) 0.0375(16) 0.0311(15) -0.0007(14) 0.0043(13) -0.0044(13)
    N1 0.092(3) 0.0399(16) 0.0380(16) -0.0064(16) 0.0192(17) -0.0017(13)
    N2 0.0595(18) 0.0302(13) 0.0284(12) 0.0027(12) 0.0068(12) -0.0092(11)
    Cl 0.1375(11) 0.0385(5) 0.0451(5) 0.0074(6) 0.0346(7) 0.0065(4)
_geom_special_details
;
All e.s.d.'s (except the e.s.d. in the dihedral angle between two l.s. planes)
are estimated using the full covariance matrix. The cell e.s.d.'s are taken
into account individually in the estimation of e.s.d.'s in distances, angles
and torsion angles; correlations between e.s.d.'s in cell parameters are only
used when they are defined by crystal symmetry. An approximate (isotropic)
treatment of cell e.s.d.'s is used for estimating e.s.d.'s involving l.s.
planes.
;
loop_
    _geom_bond_atom_site_label_1
    _geom_bond_atom_site_label_2
    _geom_bond_site_symmetry_2
    _geom_bond_distance
    _geom_bond_publ_flag
    Cr O1 . 1.9618(19) y
    Cr O2 . 1.9907(19) y
    Cr O5 . 1.9547(19) y
    Cr O6 . 1.9642(18) y
    Cr O1W . 1.9978(18) y
    Cr O2W . 1.9891(19) y
    O1 C1 . 1.282(3) ?
    O2 C2 . 1.286(3) ?
    O3 C1 . 1.231(3) ?
    O4 C2 . 1.224(3) ?
    O5 C4 . 1.284(3) ?
    O6 C3 . 1.297(3) ?
    O7 C3 . 1.209(3) ?
    O8 C4 . 1.225(3) ?
    O1W H11W . 0.850(18) ?
    O1W H12W . 0.850(18) ?
    O2W H21W . 0.896(18) ?
    O2W H22W . 0.885(18) ?
    O3W H31W . 0.880(19) ?
    O3W H32W . 0.883(19) ?
    O4W H4W . 0.897(18) ?
    C1 C2 . 1.547(3) ?
    C3 C4 . 1.551(4) ?
    C5 N2 . 1.363(4) ?
    C5 C6 . 1.363(4) ?
    C5 H5 . 0.9300 ?
    C6 C7 . 1.396(4) ?
    C6 Cl . 1.725(3) ?
    C7 C8 . 1.355(5) ?
    C7 H7 . 0.9300 ?
    C8 C9 . 1.417(4) ?
    C8 H8 . 0.9300 ?
    C9 N1 . 1.324(4) ?
    C9 N2 . 1.342(4) ?
    N1 H1A . 0.8600 ?
    N1 H1B . 0.8600 ?
    N2 H2 . 0.8600 ?
loop_
    _geom_angle_atom_site_label_1
    _geom_angle_atom_site_label_2
    _geom_angle_atom_site_label_3
    _geom_angle_site_symmetry_1
    _geom_angle_site_symmetry_3
    _geom_angle
    _geom_angle_publ_flag
    O5 Cr O1 . . 91.04(8) ?
    O5 Cr O6 . . 83.15(7) ?
    O1 Cr O6 . . 91.71(8) ?
    O5 Cr O2W . . 90.33(9) ?
    O1 Cr O2W . . 173.68(8) ?
    O6 Cr O2W . . 94.58(8) ?
    O5 Cr O2 . . 93.82(8) ?
    O1 Cr O2 . . 82.36(7) ?
    O6 Cr O2 . . 173.31(9) ?
    O2W Cr O2 . . 91.39(8) ?
    O5 Cr O1W . . 175.72(9) ?
    O1 Cr O1W . . 89.42(8) ?
    O6 Cr O1W . . 92.58(8) ?
    O2W Cr O1W . . 89.67(9) ?
    O2 Cr O1W . . 90.46(8) ?
    C1 O1 Cr . . 114.86(16) ?
    C2 O2 Cr . . 113.60(17) ?
    C4 O5 Cr . . 114.69(16) ?
    C3 O6 Cr . . 114.13(16) ?
    Cr O1W H11W . . 116(2) ?
    Cr O1W H12W . . 119(3) ?
    H11W O1W H12W . . 120(3) ?
    Cr O2W H21W . . 119(2) ?
    Cr O2W H22W . . 115(2) ?
    H21W O2W H22W . . 110(3) ?
    H31W O3W H32W . . 107(5) ?
    O3 C1 O1 . . 125.3(2) ?
    O3 C1 C2 . . 120.5(2) ?
    O1 C1 C2 . . 114.2(2) ?
    O4 C2 O2 . . 126.3(2) ?
    O4 C2 C1 . . 119.3(2) ?
    O2 C2 C1 . . 114.4(2) ?
    O7 C3 O6 . . 125.9(3) ?
    O7 C3 C4 . . 120.4(2) ?
    O6 C3 C4 . . 113.7(2) ?
    O8 C4 O5 . . 126.1(3) ?
    O8 C4 C3 . . 119.7(2) ?
    O5 C4 C3 . . 114.3(2) ?
    N2 C5 C6 . . 118.6(3) ?
    N2 C5 H5 . . 120.7 ?
    C6 C5 H5 . . 120.7 ?
    C5 C6 C7 . . 120.2(3) ?
    C5 C6 Cl . . 119.7(3) ?
    C7 C6 Cl . . 120.1(3) ?
    C8 C7 C6 . . 119.7(3) ?
    C8 C7 H7 . . 120.2 ?
    C6 C7 H7 . . 120.2 ?
    C7 C8 C9 . . 120.3(3) ?
    C7 C8 H8 . . 119.8 ?
    C9 C8 H8 . . 119.8 ?
    N1 C9 N2 . . 119.9(3) ?
    N1 C9 C8 . . 122.8(3) ?
    N2 C9 C8 . . 117.3(3) ?
    C9 N1 H1A . . 120.0 ?
    C9 N1 H1B . . 120.0 ?
    H1A N1 H1B . . 120.0 ?
    C9 N2 C5 . . 123.8(3) ?
    C9 N2 H2 . . 118.1 ?
    C5 N2 H2 . . 118.1 ?
loop_
    _geom_hbond_atom_site_label_D
    _geom_hbond_atom_site_label_H
    _geom_hbond_atom_site_label_A
    _geom_hbond_site_symmetry_A
    _geom_hbond_distance_DH
    _geom_hbond_distance_HA
    _geom_hbond_distance_DA
    _geom_hbond_angle_DHA
    _geom_hbond_publ_flag
    O1W H11W O4 10_554 0.85(2) 1.84(3) 2.686(3) 172(3) yes
    O1W H12W O3 2_655 0.85(2) 1.94(3) 2.769(3) 163(3) yes
    O2W H21W O3 9_454 0.90(2) 1.91(2) 2.775(3) 161(3) yes
    O2W H21W O4 9_454 0.90(2) 2.37(3) 2.909(3) 118(2) yes
    O2W H22W O4W 9_455 0.89(2) 1.89(3) 2.770(3) 176(3) yes
    O3W H31W O2 9_554 0.88(2) 2.12(4) 2.979(3) 167(4) yes
    O3W H32W O1 . 0.88(2) 2.03(4) 2.861(3) 157(4) yes
    O4W H4W O6 . 0.90(2) 2.12(3) 3.011(3) 173(3) yes
    N1 H1A O8 8_445 0.86 2.15 2.911(4) 147 yes
    N1 H1B O3W 9_455 0.86 2.07 2.900(4) 161 yes
    N2 H2 O8 8_445 0.86 2.13 2.900(4) 150 yes
    N2 H2 O7 8_445 0.86 2.25 2.897(4) 132 yes
data_global
_journal_date_recd_electronic     2012-05-10
_journal_date_accepted     2012-05-22
_journal_name_full     'Acta Crystallographica, Section E'
_journal_year     2012
_journal_volume     68
_journal_issue      6
_journal_page_first     m824
_journal_page_last     m825
_journal_paper_category     QM
_journal_paper_doi     10.1107/S1600536812023392
_journal_coeditor_code     KP2416
_publ_contact_author_name     'Miss. Ichraf Ch\'erif'
_publ_contact_author_address
;
Laboratoire de Mat\'eriaux et Cristallochimie
Facult\'e des Sciences, Universit\'e de Tunis El Manar,
2092 El Manar Tunis, Tunisia
;
_publ_contact_author_email     'cherif.ichraf@yahoo.fr'
_publ_contact_author_fax     '216(1) 88 34 24'
_publ_contact_author_phone     '216(1) 88 22 00'
_publ_section_title
;
2-Amino-5-chloropyridinium <i>cis</i>-diaquadioxalatochromate(III)
sesquihydrate
;
loop_
    _publ_author_name
    _publ_author_address
    'Ch\'erif, Ichraf'
;
  Laboratoire de Mat\'eriaux et Cristallochimie
  Facult\'e des Sciences de Tunis
  Universit\'e de Tunis El Manar
  2092 Manar II Tunis, Tunisia
;
    'Abdelhak, Jawher'
;
  Laboratoire de Mat\'eriaux et Cristallochimie
  Facult\'e des Sciences de Tunis
  Universit\'e de Tunis El Manar
  2092 Manar II Tunis, Tunisia
;
    'Zid, Mohamed Faouzi'
;
  Laboratoire de Mat\'eriaux et Cristallochimie
  Facult\'e des Sciences de Tunis
  Universit\'e de Tunis El Manar
  2092 Manar II Tunis, Tunisia
;
    'Driss, Ahmed'
;
  Laboratoire de Mat\'eriaux et Cristallochimie
  Facult\'e des Sciences de Tunis
  Universit\'e de Tunis El Manar
  2092 Manar II Tunis, Tunisia
;
