# Supplementary material for: 2-Amino-5-chloro­pyridinium cis-diaqua­dioxalatochromate(III) sesquihydrate
Source: Acta Crystallogr Sect E Struct Rep Online. 2012 May 26;68(Pt 6):m824–5. doi: 10.1107/S1600536812023392 (PMC3379145; doi:10.1107/S1600536812023392)
Supplement: Supplementary file 2 [file e-68-0m824-Isup2.hkl]

#
# h,k,l, Fc-squared, Fo-squared, sigma(Fo-squared) and status flag
#
data_I
_shelx_title ' chif4 in F 2 d d'
_shelx_refln_list_code          4
_shelx_F_calc_maximum      904.11
_exptl_crystal_F_000      3424.00
_reflns_d_resolution_high  0.7836
 
loop_
 _symmetry_equiv_pos_as_xyz
 'x, y, z'
 '-x, -y, z'
 '-x+1/4, y+1/4, z+1/4'
 'x+3/4, -y+3/4, z+1/4'
 'x, y+1/2, z+1/2'
 '-x, -y+1/2, z+1/2'
 '-x+1/4, y+3/4, z+3/4'
 'x+3/4, -y+5/4, z+3/4'
 'x+1/2, y, z+1/2'
 '-x+1/2, -y, z+1/2'
 '-x+3/4, y+1/4, z+3/4'
 'x+5/4, -y+3/4, z+3/4'
 'x+1/2, y+1/2, z'
 '-x+1/2, -y+1/2, z'
 '-x+3/4, y+3/4, z+1/4'
 'x+5/4, -y+5/4, z+1/4'
 
_cell_length_a    11.3760
_cell_length_b    53.0410
_cell_length_c    10.4130
_cell_angle_alpha  90.000
_cell_angle_beta   90.000
_cell_angle_gamma  90.000
 
_shelx_F_squared_multiplier     1.000
 
loop_
 _refln_index_h
 _refln_index_k
 _refln_index_l
 _refln_F_squared_calc
 _refln_F_squared_meas
 _refln_F_squared_sigma
 _refln_observed_status
   1   1 -13      327.09      303.92     90.30 o
   1   3 -13      183.59      166.38     71.88 o
   1   5 -13     2181.05     2007.59    118.47 o
   1   7 -13     1138.78     1205.11     79.82 o
   1   9 -13     1968.95     1766.47     93.24 o
   1  11 -13     2981.69     2862.78    170.50 o
   1  13 -13      138.65      -43.25    211.50 o
   0   0 -12     3034.94     3267.60    235.65 o
   4   0 -12     7597.26     7729.58    440.08 o
   2   2 -12    12828.57    12346.36    516.01 o
   4   2 -12     1240.86     1358.05    106.16 o
   6   2 -12     1687.08     1692.30    146.59 o
   0   4 -12     7606.07     6622.30    410.18 o
   2   4 -12     2498.22     2633.93    199.17 o
   4   4 -12     3185.80     3194.97    261.95 o
   6   4 -12     3547.12     3873.67    288.90 o
   2   6 -12     2235.12     2341.42    197.53 o
   4   6 -12     5200.33     6282.46    393.09 o
   6   6 -12     1244.76     1331.43    124.56 o
   0   8 -12     1271.00     1345.56     99.26 o
   2   8 -12     4624.52     4590.16    341.16 o
   4   8 -12     1328.49     1479.99    116.35 o
   2  10 -12      168.59      163.35    175.18 o
   4  10 -12     9304.89     9875.45    495.96 o
   0  12 -12    10490.05     9492.88    466.05 o
   2  12 -12     1059.01     1046.15    100.57 o
   4  12 -12     3437.10     3302.77    288.90 o
   2  14 -12     6808.98     6736.35    422.99 o
   4  14 -12     2442.16     3168.02    247.16 o
   0  16 -12     2130.37     1813.91    156.12 o
   2  16 -12      453.45      644.52     92.03 o
   4  16 -12     2952.13     2653.00    214.95 o
   2  18 -12    16923.92    17530.42    629.73 o
   4  18 -12     1486.80     1646.29    112.40 o
   0  20 -12     3306.42     3052.00    235.98 o
   2  20 -12     2862.87     3321.18    270.16 o
   4  20 -12     2934.53     3017.16    266.55 o
   2  22 -12      501.38      404.92    238.61 o
   4  22 -12     2894.35     3202.86    267.53 o
   0  24 -12     1957.69     1749.82    144.94 o
   2  24 -12     2180.42     2144.55    208.70 o
   2  26 -12     2470.33     2368.70    207.72 o
   0  28 -12     3708.35     4744.30    374.02 o
   1   1 -11     1807.16     1800.97     70.00 o
   3   1 -11     7042.68     6745.72    274.66 o
   5   1 -11     4311.49     4525.61    254.88 o
   7   1 -11      578.05      665.73     67.33 o
   1   3 -11    10112.30     9692.57    306.07 o
   3   3 -11    10602.46     9909.96    458.16 o
   5   3 -11    13629.76    13551.91    561.69 o
   7   3 -11     3606.36     3466.12    252.42 o
   1   5 -11     9690.12     9746.71    574.35 o
   3   5 -11     4241.44     4411.04    331.62 o
   5   5 -11     2636.96     2766.72    212.65 o
   7   5 -11     3204.46     3204.83    242.23 o
   1   7 -11     8238.65     7792.57    275.97 o
   3   7 -11     4862.59     4589.83    348.72 o
   5   7 -11      557.29      416.75    225.47 o
   7   7 -11      166.66      180.11    227.11 o
   1   9 -11    14335.69    14416.23    365.62 o
   3   9 -11     5491.45     5473.94    347.40 o
   5   9 -11      110.40      363.83    190.96 o
   7   9 -11     1054.32      563.33    249.46 o
   1  11 -11    17866.38    18031.07    459.81 o
   3  11 -11    11913.50    11783.69    483.14 o
   5  11 -11     2970.49     3719.52    265.23 o
   7  11 -11      461.33       40.43    218.23 o
   1  13 -11     9809.82     9037.43    301.31 o
   3  13 -11    14332.30    13473.69    525.54 o
   5  13 -11     2657.43     2476.83    213.63 o
   7  13 -11     4045.99     4483.01    307.30 o
   1  15 -11     1177.83     1170.79     64.26 o
   3  15 -11     5753.99     5398.68    381.25 o
   5  15 -11     5684.12     5846.98    408.20 o
   7  15 -11     1495.72     1647.28    120.95 o
   1  17 -11     2777.78     2697.93    150.14 o
   3  17 -11     6260.28     6057.00    384.87 o
   5  17 -11     9313.04     9442.92    472.62 o
   7  17 -11     3180.75     3307.70    256.69 o
   1  19 -11     5699.82     5414.49    250.84 o
   3  19 -11    12759.72    12625.07    519.62 o
   5  19 -11     4608.04     4923.10    335.57 o
   7  19 -11     3283.90     3492.41    279.04 o
   1  21 -11    10645.23    10609.27    321.51 o
   3  21 -11     2022.39     2041.35    188.65 o
   5  21 -11     5556.30     5862.76    403.60 o
   1  23 -11     2556.37     2405.40    120.11 o
   3  23 -11     8047.91     7662.86    432.20 o
   5  23 -11      926.58     1154.93    121.28 o
   1  25 -11     9245.06     9294.17    329.45 o
   3  25 -11     7154.49     7307.90    424.64 o
   5  25 -11     3370.71     3160.79    233.35 o
   1  27 -11    10779.02    11362.64    353.05 o
   3  27 -11     2802.62     3000.07    262.60 o
   5  27 -11      377.92      460.13    234.34 o
   1  29 -11     5987.67     5657.41    280.73 o
   3  29 -11     2960.83     3034.25    250.77 o
   5  29 -11     1412.37     1589.43    117.66 o
   1  31 -11     7530.81     7345.44    302.55 o
   3  31 -11     1308.18     1630.19    140.01 o
   1  33 -11      900.85     1130.43     90.71 o
   3  33 -11     9846.11    10298.11    519.95 o
   1  35 -11     4153.92     4098.32    321.60 o
   3  35 -11     5294.55     4495.50    311.58 o
   1  37 -11     1864.03     1876.94     96.54 o
   2   0 -10    34406.35    33849.05    728.00 o
   6   0 -10     1317.31     1334.72    101.23 o
   0   2 -10     7566.21     7351.29    364.16 o
   2   2 -10     8511.45     8215.02    386.18 o
   4   2 -10    12280.85    11902.66    466.71 o
   6   2 -10      771.29      932.10     89.40 o
   8   2 -10     5867.19     5855.85    395.39 o
   2   4 -10    14407.05    14162.57    478.54 o
   4   4 -10     9230.93     8975.56    418.06 o
   6   4 -10     3891.99     4154.35    276.74 o
   8   4 -10    10906.22    11520.75    534.74 o
   0   6 -10     3306.18     3283.05    208.05 o
   2   6 -10      524.50      693.16     78.22 o
   4   6 -10      393.63      377.31     74.28 o
   6   6 -10    15428.17    15839.43    564.32 o
   8   6 -10     3653.87     3871.04    292.18 o
   2   8 -10    10502.15     9979.63    416.09 o
   4   8 -10    12487.84    12622.11    495.96 o
   6   8 -10      129.46      361.20    195.56 o
   8   8 -10    12855.16    13509.84    549.20 o
   0  10 -10    15659.42    15004.62    493.66 o
   2  10 -10      157.63      298.43    153.82 o
   4  10 -10     2219.11     2478.48    185.04 o
   6  10 -10    17812.83    17641.84    619.21 o
   8  10 -10       77.72      309.93    210.35 o
   2  12 -10    16966.01    16978.59    537.04 o
   4  12 -10    35998.94    36059.99    802.28 o
   6  12 -10     3201.85     3070.08    237.30 o
   8  12 -10     4048.46     4297.97    299.42 o
   0  14 -10    14431.02    14302.26    481.17 o
   2  14 -10     1271.18     1162.17     95.97 o
   4  14 -10     5802.12     5574.84    377.31 o
   6  14 -10      763.91      565.64    226.12 o
   8  14 -10     5753.54     6177.29    407.88 o
   2  16 -10    19414.27    18002.71    559.72 o
   4  16 -10     2517.16     2635.58    214.62 o
   6  16 -10      254.95      321.11    180.44 o
   8  16 -10      189.84      239.60    201.47 o
   0  18 -10    28729.95    29153.06    698.09 o
   2  18 -10      495.21      371.72     72.31 o
   4  18 -10     6983.72     7717.42    385.85 o
   6  18 -10     1824.46     1904.62    129.82 o
   8  18 -10     6720.31     6664.04    425.62 o
   2  20 -10     9734.38     9525.42    415.43 o
   4  20 -10    21077.72    20426.30    626.11 o
   6  20 -10      589.74      273.78    216.92 o
   8  20 -10     7131.47     6998.63    448.30 o
   0  22 -10     6235.08     5664.57    348.72 o
   2  22 -10     1734.20     1555.91    133.77 o
   4  22 -10      228.66      388.16     84.80 o
   6  22 -10     6975.71     6976.94    424.97 o
   8  22 -10      789.77      436.14    251.76 o
   2  24 -10     2644.66     2623.42    216.92 o
   4  24 -10    12270.11    12957.68    526.52 o
   6  24 -10       80.82      -75.26    196.87 o
   8  24 -10     5833.49     6304.48    437.78 o
   0  26 -10     2052.90     1663.05    137.05 o
   2  26 -10      621.97      533.75     90.38 o
   4  26 -10       63.91       85.78    196.21 o
   6  26 -10    11065.35    10944.93    529.81 o
   2  28 -10     9501.83     9088.29    451.59 o
   4  28 -10    21013.36    21288.72    661.28 o
   6  28 -10     1520.88     1539.15    126.21 o
   0  30 -10     3996.92     3951.56    313.22 o
   2  30 -10      934.46      776.31     99.91 o
   4  30 -10      373.90      373.69    182.41 o
   6  30 -10     3013.49     3629.14    284.63 o
   2  32 -10    16515.45    14950.06    563.66 o
   4  32 -10     6135.23     5738.52    412.48 o
   6  32 -10      454.37      522.25    210.68 o
   0  34 -10    20446.73    19583.60    649.45 o
   2  34 -10      547.73      265.89    214.62 o
   4  34 -10     5352.05     4725.24    315.52 o
   6  34 -10      406.01      558.73     90.05 o
   2  36 -10     7838.48     8195.30    441.07 o
   4  36 -10     3328.52     3427.66    245.51 o
   0  38 -10      214.86      369.75     78.88 o
   2  38 -10      488.82      573.19     98.27 o
   4  38 -10     1043.94     1115.17    111.75 o
   2  40 -10     3850.47     4445.54    353.32 o
   4  40 -10     6665.90     6151.98    400.32 o
   0  42 -10      476.18      464.73    236.97 o
   2  42 -10      138.43       96.63     91.37 o
   1   1  -9    10292.37     9841.50    251.03 o
   3   1  -9     1423.46     1568.62     95.79 o
   5   1  -9     3852.18     4078.44    208.79 o
   7   1  -9     9786.11    10096.83    320.36 o
   9   1  -9     2146.40     2332.33    123.93 o
   1   3  -9     5930.27     6178.74    217.30 o
   3   3  -9    20254.49    19435.38    532.77 o
   5   3  -9    10298.86    10568.60    427.27 o
   7   3  -9     7678.70     7833.44    401.96 o
   9   3  -9     5638.84     4799.85    305.00 o
   1   5  -9     7924.67     7958.97    244.13 o
   3   5  -9     9013.84     8913.77    372.38 o
   5   5  -9     3933.21     4116.55    275.09 o
   7   5  -9     3716.83     3894.70    297.44 o
   9   5  -9     1492.01     1864.20    180.11 o
   1   7  -9      496.80      538.00     44.82 o
   3   7  -9    30083.21    29215.51    651.75 o
   5   7  -9     1964.13     1923.03    136.07 o
   7   7  -9      581.94      496.94     78.55 o
   9   7  -9     2980.48     3246.24    220.86 o
   1   9  -9    15684.82    15791.27    327.10 o
   3   9  -9     5886.45     6423.13    321.44 o
   5   9  -9     2662.72     2399.92    214.29 o
   7   9  -9      472.41      552.16     79.87 o
   9   9  -9     2057.77     2018.34    169.92 o
   1  11  -9    14112.05    13946.13    315.02 o
   3  11  -9    24798.59    24005.48    594.56 o
   5  11  -9     2438.02     2534.68    206.73 o
   7  11  -9     3379.13     2646.10    208.37 o
   9  11  -9     1577.43     1485.57    103.86 o
   1  13  -9     4345.67     4259.73    187.38 o
   3  13  -9    15467.92    14902.40    479.85 o
   5  13  -9       42.48     -157.43    157.43 o
   7  13  -9    12469.82    12369.70    509.10 o
   9  13  -9     4396.45     4624.67    310.26 o
   1  15  -9     4503.23     4523.19    205.58 o
   3  15  -9      722.71      821.67     73.95 o
   5  15  -9     5734.62     5644.52    349.37 o
   7  15  -9     7902.03     8146.00    432.53 o
   9  15  -9     1095.17     1192.40    121.28 o
   1  17  -9     5098.55     4601.21    202.65 o
   3  17  -9    10713.27    10152.51    415.76 o
   5  17  -9     3308.88     3193.33    230.40 o
   7  17  -9    10526.96    11010.99    483.47 o
   9  17  -9     2332.01     2264.84    158.42 o
   1  19  -9     1366.10     1330.86     81.96 o
   3  19  -9     7102.16     7198.13    354.30 o
   5  19  -9     3529.90     3780.32    286.60 o
   7  19  -9    17655.59    18733.01    613.62 o
   9  19  -9     2109.41     2237.56    169.92 o
   1  21  -9    16679.74    16447.75   1129.13 o
   3  21  -9     6576.85     6989.75    365.81 o
   5  21  -9     2704.79     2316.77    190.30 o
   7  21  -9     6212.23     6856.31    391.77 o
   9  21  -9     2581.63     3186.09    272.46 o
   1  23  -9      870.51      793.75     56.13 o
   3  23  -9    10299.70     9853.75    423.98 o
   5  23  -9      920.65     1033.00     89.07 o
   7  23  -9     2766.58     2689.15    236.31 o
   9  23  -9     3694.21     3892.73    286.60 o
   1  25  -9     4030.62     3587.50    198.82 o
   3  25  -9    13285.82    12648.74    472.62 o
   5  25  -9     2732.57     2553.41    215.28 o
   7  25  -9      704.93      502.86     88.74 o
   9  25  -9     2063.07     2170.19    178.79 o
   1  27  -9    13376.24    13702.38    526.03 o
   3  27  -9     4381.89     4588.52    329.32 o
   5  27  -9     2103.03     2084.73    173.86 o
   7  27  -9      697.33      630.38     98.27 o
   1  29  -9      872.05      866.40     63.03 o
   3  29  -9     6327.41     6184.52    371.72 o
   5  29  -9     1853.42     1850.39    134.75 o
   7  29  -9     4015.84     4304.22    287.58 o
   1  31  -9     7549.08     7420.95    272.70 o
   3  31  -9     3693.56     3376.39    249.79 o
   5  31  -9     2284.99     2348.98    175.84 o
   7  31  -9     5381.73     6444.50    423.32 o
   1  33  -9      475.08      586.41     52.51 o
   3  33  -9    12541.80    11882.94    503.19 o
   5  33  -9     8072.85     7615.21    413.79 o
   7  33  -9     5583.75     6081.65    426.28 o
   1  35  -9      168.88       58.28    119.21 o
   3  35  -9    11082.46    10809.19    469.66 o
   5  35  -9     1528.48     1297.58    113.06 o
   7  35  -9     7392.25     7127.14    450.27 o
   1  37  -9     1037.31      875.00     63.89 o
   3  37  -9     1710.66     1793.86    113.72 o
   5  37  -9     3943.05     4099.13    316.18 o
   7  37  -9      647.83      728.65    111.09 o
   1  39  -9      701.78      773.91     78.06 o
   3  39  -9     5462.21     4844.22    361.53 o
   5  39  -9      549.79      507.46     88.74 o
   1  41  -9     4127.02     3806.35    196.57 o
   3  41  -9     4157.40     4441.27    344.44 o
   5  41  -9      416.67      288.57     92.68 o
   1  43  -9     5100.14     5152.89    250.38 o
   3  43  -9     1997.19     1706.11    141.33 o
   5  43  -9      997.51     1001.12    104.19 o
   1  45  -9      249.15       44.67    224.15 o
   3  45  -9     4634.13     4416.95    299.42 o
   1  47  -9     2362.15     2224.82    122.36 o
   3  47  -9     3717.66     4445.87    306.32 o
   1  49  -9      584.93      520.49     91.94 o
   0   0  -8    16120.22    15764.17    433.51 o
   4   0  -8     1241.71      897.26     73.95 o
   8   0  -8     2641.48     2518.24    220.21 o
   2   2  -8    28439.33    29035.40    574.51 o
   4   2  -8    13527.20    12848.24    423.98 o
   6   2  -8     2483.71     2423.26    182.08 o
   8   2  -8      199.99      279.37     67.05 o
  10   2  -8     9035.72     8441.47    444.69 o
   0   4  -8    72301.61    71070.88    877.54 o
   2   4  -8     7739.85     7499.52    308.29 o
   4   4  -8    24146.78    23738.94    555.78 o
   6   4  -8     1215.16     1181.89     85.78 o
   8   4  -8       25.06       92.68    141.66 o
  10   4  -8     1943.16     2094.92    151.52 o
   2   6  -8     2883.64     3124.30    223.82 o
   4   6  -8    19498.35    19271.37    515.35 o
   6   6  -8     2073.39     2186.95    158.09 o
   8   6  -8     9733.80     9454.75    429.57 o
  10   6  -8     2157.49     2163.94    164.66 o
   0   8  -8     9261.17     8301.79    321.76 o
   2   8  -8    18511.99    18977.87    480.18 o
   4   8  -8     8585.63     8381.33    357.92 o
   6   8  -8     1360.03     1837.90    122.26 o
   8   8  -8      339.85      218.89    172.55 o
  10   8  -8     2104.04     2204.70    168.28 o
   2  10  -8     3276.65     3233.75    239.93 o
   4  10  -8    10280.81     9943.48    397.69 o
   6  10  -8     4600.85     4810.69    279.04 o
   8  10  -8    10494.25     9547.11    443.70 o
  10  10  -8     2320.85     2180.05    208.37 o
   0  12  -8    21695.64    21009.69    502.86 o
   2  12  -8     2098.89     1961.81    156.12 o
   4  12  -8       63.57      132.78    128.51 o
   6  12  -8     3572.99     3570.96    274.77 o
   8  12  -8     1096.89     1322.23     96.96 o
  10  12  -8     4785.04     4937.23    360.88 o
   2  14  -8     5009.09     4987.52    270.16 o
   4  14  -8     8985.20     8537.77    353.65 o
   6  14  -8      614.09      612.96     70.99 o
   8  14  -8     8215.85     8461.19    407.88 o
  10  14  -8     3115.96     3196.28    255.05 o
   0  16  -8     7163.00     6101.04    303.03 o
   2  16  -8     1073.14     1065.87     75.26 o
   4  16  -8     2809.66     2888.32    191.61 o
   6  16  -8       22.64     -172.22    175.84 o
   8  16  -8     1458.80     1349.18    146.26 o
  10  16  -8      567.08      515.02    240.58 o
   2  18  -8    20730.91    19942.84    507.79 o
   4  18  -8     2380.64     2515.94    190.96 o
   6  18  -8     2519.67     2284.89    176.17 o
   8  18  -8      262.83      415.43    168.61 o
  10  18  -8     6029.23     6215.42    394.73 o
   0  20  -8    22679.42    22189.27    538.36 o
   2  20  -8     4262.12     4141.86    259.32 o
   4  20  -8     3828.67     3380.99    260.96 o
   6  20  -8     3134.78     2995.47    230.40 o
   8  20  -8        2.38     -173.54    173.54 o
  10  20  -8     3725.30     3728.39    266.55 o
   2  22  -8    15118.62    13336.31    438.11 o
   4  22  -8     8367.31     8051.35    365.48 o
   6  22  -8      404.50      397.03     73.29 o
   8  22  -8     8554.65     9437.01    460.79 o
  10  22  -8     3514.09     3860.85    272.46 o
   0  24  -8     1378.06     1251.89    114.05 o
   2  24  -8    12787.30    12357.21    422.34 o
   4  24  -8     1542.24     1651.88    126.54 o
   6  24  -8     3351.58     3410.25    242.56 o
   8  24  -8      754.97      983.04     99.26 o
  10  24  -8     4406.56     4524.10    300.07 o
   2  26  -8     2044.72     1797.15    149.87 o
   4  26  -8    14255.96    13918.38    478.54 o
   6  26  -8      585.07      391.77    200.16 o
   8  26  -8    15871.55    16363.66    588.97 o
  10  26  -8       99.90      225.14    254.72 o
   0  28  -8     6642.10     6270.96    316.83 o
   2  28  -8      908.71      893.64     77.24 o
   4  28  -8     3682.78     3765.21    272.46 o
   6  28  -8     3748.94     4045.56    308.95 o
   8  28  -8       67.26     -127.85    213.96 o
   2  30  -8     7966.12     7937.30    352.99 o
   4  30  -8     4924.24     5327.69    329.00 o
   6  30  -8      572.15      582.40     86.44 o
   8  30  -8     6577.96     7008.49    423.32 o
   0  32  -8     5601.74     4918.83    308.62 o
   2  32  -8     8624.55     7957.35    379.94 o
   4  32  -8     2824.56     2673.37    212.65 o
   6  32  -8     6032.57     5531.46    359.56 o
   8  32  -8      318.14      364.82     93.01 o
   2  34  -8    12296.36    11464.22    466.71 o
   4  34  -8     1758.00     1878.00    154.14 o
   6  34  -8     8031.32     7355.23    414.12 o
   8  34  -8       85.46      -19.39    224.15 o
   0  36  -8     9139.91     8543.69    393.41 o
   2  36  -8      325.14      384.87    186.03 o
   4  36  -8     1194.50     1126.01     92.36 o
   6  36  -8      123.39      108.13     78.88 o
   8  36  -8      210.82      -80.19    221.85 o
   2  38  -8     4155.76     4219.09    311.25 o
   4  38  -8     2692.10     2672.06    202.46 o
   6  38  -8      885.30      875.90     97.29 o
   8  38  -8     3030.97     2922.83    267.53 o
   0  40  -8     5992.44     6430.36    351.67 o
   2  40  -8     4029.97     3979.82    314.21 o
   4  40  -8     2160.16     2024.26    164.99 o
   6  40  -8     1546.78     1499.38    106.16 o
   2  42  -8     2350.56     2819.30    214.95 o
   4  42  -8     7493.18     6951.30    414.78 o
   6  42  -8      794.19      953.79     98.27 o
   0  44  -8     5900.99     5678.70    353.97 o
   2  44  -8     3432.62     3500.63    238.61 o
   4  44  -8        2.51       18.08    205.75 o
   6  44  -8      678.94      781.24    101.23 o
   2  46  -8     1278.63     1246.96    107.80 o
   4  46  -8     3233.93     3071.72    253.07 o
   6  46  -8      178.70       20.05    213.96 o
   0  48  -8    12433.53    13027.36    538.36 o
   2  48  -8      514.48      528.82     94.98 o
   4  48  -8     1330.05     1501.68    108.79 o
   2  50  -8    10740.71    11945.39    540.99 o
   4  50  -8     2166.43     1861.90    137.71 o
   0  52  -8     3937.66     4250.97    330.64 o
   2  52  -8      742.03      721.09    100.90 o
   1   1  -7    18171.92    19287.70    214.20 o
   3   1  -7    31369.44    31820.01    511.90 o
   5   1  -7    22990.25    23475.76    379.01 o
   7   1  -7    29480.57    28308.60    454.18 o
   9   1  -7     7694.51     7622.10    276.32 o
  11   1  -7      625.03      652.61     97.61 o
   1   3  -7     7862.03     8023.86    202.65 o
   3   3  -7     3395.33     3601.20    210.35 o
   5   3  -7    10728.64    10621.19    373.37 o
   7   3  -7     3819.53     3364.23    258.66 o
   9   3  -7     1432.54     1734.70    125.22 o
  11   3  -7     5653.96     5465.07    379.61 o
   1   5  -7     5039.82     4837.67    168.58 o
   3   5  -7    18573.39    19304.23    446.66 o
   5   5  -7    46450.96    46664.75    755.28 o
   7   5  -7     1561.18     1841.19    146.59 o
   9   5  -7     6602.47     6420.83    364.16 o
  11   5  -7     1331.05     1765.60    147.24 o
   1   7  -7     3438.91     3119.60    137.06 o
   3   7  -7    12070.09    12554.74    372.05 o
   5   7  -7     6331.57     6797.15    318.48 o
   7   7  -7     4446.76     4051.80    283.64 o
   9   7  -7     2869.11     2805.83    221.52 o
  11   7  -7     6845.56     6831.34    420.36 o
   1   9  -7     7694.87     7408.69    199.17 o
   3   9  -7     4973.21     5871.30    273.78 o
   5   9  -7     3587.53     4251.96    260.96 o
   7   9  -7     4249.30     3638.67    273.45 o
   9   9  -7     7945.81     7464.68    402.29 o
  11   9  -7      790.21     1077.70    102.22 o
   1  11  -7     8316.52     8124.14    209.12 o
   3  11  -7    12098.97    13136.48    382.90 o
   5  11  -7    22276.98    22391.40    541.97 o
   7  11  -7     7036.19     6771.19    352.99 o
   9  11  -7     4019.31     4450.48    326.04 o
  11  11  -7     1375.28     1838.56    147.57 o
   1  13  -7    14722.77    14259.56    272.63 o
   3  13  -7      285.85      200.49    137.38 o
   5  13  -7     5785.86     5729.97    305.33 o
   7  13  -7     2658.21     2487.35    189.31 o
   9  13  -7     1556.23     1824.43    141.98 o
  11  13  -7      975.78      953.13    104.84 o
   1  15  -7    10613.76    10370.68    329.98 o
   3  15  -7    16577.26    16473.10    435.81 o
   5  15  -7    25786.97    26116.84    589.63 o
   7  15  -7     1314.79     1700.52    144.61 o
   9  15  -7     3273.62     3761.92    249.13 o
  11  15  -7      832.97      937.03     99.59 o
   1  17  -7     7675.14     8108.80    219.48 o
   3  17  -7     8564.24     8892.08    333.93 o
   5  17  -7    16071.24    16225.94    471.97 o
   7  17  -7     4741.59     5214.95    321.11 o
   9  17  -7     1329.00     1713.34    138.37 o
  11  17  -7      738.10      802.93     99.91 o
   1  19  -7     7382.19     7583.51    227.60 o
   3  19  -7    21826.51    21080.35    505.16 o
   5  19  -7     9243.98     8773.10    390.13 o
   7  19  -7     1132.33      954.12     81.18 o
   9  19  -7     2721.25     2884.71    235.65 o
  11  19  -7     1828.53     1790.25    131.47 o
   1  21  -7    13162.31    12601.72    429.73 o
   3  21  -7     1620.84     1579.90    137.05 o
   5  21  -7    52713.21    52281.99    842.70 o
   7  21  -7     1689.34     1664.37    150.20 o
   9  21  -7     3039.26     3148.30    246.17 o
  11  21  -7      974.32     1155.59    116.02 o
   1  23  -7    20962.74    20657.69    350.69 o
   3  23  -7    11028.11    11102.03    391.77 o
   5  23  -7     2883.92     2586.94    204.10 o
   7  23  -7      153.93      343.13    158.75 o
   9  23  -7     2915.81     3039.51    212.98 o
  11  23  -7     2855.55     3305.73    265.89 o
   1  25  -7    23997.88    23391.21    536.88 o
   3  25  -7     4633.01     4659.51    280.02 o
   5  25  -7     6263.63     6093.15    347.73 o
   7  25  -7      868.84      351.02    190.30 o
   9  25  -7     5031.49     5190.96    375.34 o
  11  25  -7     1956.66     2158.35    153.49 o
   1  27  -7    18361.35    18461.62    976.47 o
   3  27  -7    12056.33    12509.38    414.12 o
   5  27  -7    27532.95    27091.01    646.49 o
   7  27  -7     1963.35     1769.54    133.11 o
   9  27  -7     5439.94     5661.94    389.47 o
   1  29  -7    12902.93    11943.36    282.83 o
   3  29  -7    10988.76    11342.61    403.93 o
   5  29  -7     1462.20     1454.02    155.79 o
   7  29  -7     1846.06     1755.08    137.05 o
   9  29  -7     1936.71     2077.50    168.28 o
   1  31  -7     1899.66     2180.26    192.43 o
   3  31  -7     7260.01     7297.06    347.40 o
   5  31  -7    19031.27    18754.38    553.15 o
   7  31  -7     4266.71     4562.22    330.64 o
   9  31  -7     1219.77     1389.93    113.39 o
   1  33  -7     4857.86     4496.68    243.21 o
   3  33  -7     7620.94     7901.80    367.12 o
   5  33  -7     6577.01     6110.57    354.63 o
   7  33  -7     3117.69     3080.26    249.79 o
   9  33  -7     3916.66     4469.21    280.68 o
   1  35  -7     2351.49     2162.61    163.35 o
   3  35  -7     2141.33     2351.61    185.70 o
   5  35  -7     3280.50     3352.07    228.09 o
   7  35  -7     8620.68     7773.62    435.48 o
   9  35  -7     2334.99     2303.30    163.35 o
   1  37  -7     3510.64     3305.83    272.46 o
   3  37  -7     1036.82     1226.91    113.72 o
   5  37  -7     9938.48    10871.31    456.52 o
   7  37  -7     3488.80     3521.99    234.01 o
   9  37  -7     1177.88     1266.02    114.05 o
   1  39  -7      928.26      967.16     64.78 o
   3  39  -7     3114.98     3869.06    293.83 o
   5  39  -7     2615.98     2638.21    198.84 o
   7  39  -7       43.37      172.88     85.12 o
   9  39  -7     1718.80     1515.15    130.15 o
   1  41  -7     2525.14     2741.44    150.13 o
   3  41  -7     4011.95     3855.26    247.16 o
   5  41  -7     5114.65     5747.06    346.74 o
   7  41  -7     1972.25     2119.24    150.20 o
   1  43  -7     1953.54     2153.51    128.55 o
   3  43  -7     7138.62     7058.77    396.04 o
   5  43  -7      766.15      703.68     91.70 o
   7  43  -7     2431.73     2375.60    191.28 o
   1  45  -7     6010.25     5477.88    400.48 o
   3  45  -7     2130.94     2247.75    166.31 o
   5  45  -7     3150.20     3181.82    258.33 o
   7  45  -7     2398.78     2673.05    219.55 o
   1  47  -7     2215.97     2246.73     89.08 o
   3  47  -7      221.24      135.08    195.23 o
   5  47  -7     8780.09     9090.26    469.34 o
   7  47  -7     3196.45     2877.80    238.94 o
   1  49  -7     4308.31     4378.00    235.40 o
   3  49  -7       53.60      -17.42    200.16 o
   5  49  -7     6848.42     6942.43    432.85 o
   1  51  -7     1279.19     1103.01     70.88 o
   3  51  -7    10026.69     9243.75    467.69 o
   5  51  -7     2615.27     2444.95    183.40 o
   1  53  -7       65.48      -71.85    143.18 o
   3  53  -7     1212.76     1315.00    114.38 o
   1  55  -7     1272.15     1240.47     74.53 o
   3  55  -7     1782.40     1757.05    145.60 o
   1  57  -7     1968.93     2037.32    149.54 o
   2   0  -6   108493.87   112311.63    961.35 o
   6   0  -6    29351.57    31010.69    609.35 o
  10   0  -6    17572.22    17851.20    607.05 o
   0   2  -6   230157.59   240739.78   1356.41 o
   2   2  -6    16711.35    17269.13    388.16 o
   4   2  -6    36430.11    38140.12    614.61 o
   6   2  -6    20774.07    22955.72    537.04 o
   8   2  -6      795.38      928.48     92.03 o
  10   2  -6     3230.66     3707.69    261.62 o
  12   2  -6     5704.74     5351.35    382.90 o
   2   4  -6    36821.73    38765.24    575.17 o
   4   4  -6    31827.34    33711.01    586.01 o
   6   4  -6    13892.96    14576.04    433.18 o
   8   4  -6     5173.23     5425.96    315.52 o
  10   4  -6    11497.41    12270.77    503.19 o
  12   4  -6       40.88      328.01    198.51 o
   0   6  -6    19024.09    18304.10    388.81 o
   2   6  -6     8946.72     8683.04    287.58 o
   4   6  -6     5152.67     5530.47    266.22 o
   6   6  -6    40765.23    43846.76    723.40 o
   8   6  -6      973.10      939.00     83.81 o
  10   6  -6     7636.04     8250.19    408.86 o
  12   6  -6     2037.53     1955.24    171.89 o
   2   8  -6     6087.38     6578.92    251.76 o
   4   8  -6    28265.31    29161.61    548.22 o
   6   8  -6     2432.18     2817.00    187.34 o
   8   8  -6    17440.16    18514.45    537.70 o
  10   8  -6       96.75      486.43     81.84 o
  12   8  -6      378.89      372.71    209.36 o
   0  10  -6    16939.82    18183.81    397.03 o
   2  10  -6    22968.35    24555.34    463.09 o
   4  10  -6     3282.07     3754.69    213.63 o
   6  10  -6    42515.03    44529.07    746.07 o
   8  10  -6      348.66      358.90    173.54 o
  10  10  -6    15051.12    13685.68    544.60 o
  12  10  -6      988.88     1073.10    108.79 o
   2  12  -6     6415.40     5921.59    253.40 o
   4  12  -6    10614.64    10701.39    342.14 o
   6  12  -6     8789.71     9415.97    370.08 o
   8  12  -6     4755.85     5181.10    301.72 o
  10  12  -6      982.49     1277.53    112.73 o
  12  12  -6       40.72      225.79     85.45 o
   0  14  -6    43387.86    45034.23    624.80 o
   2  14  -6     5796.59     5540.66    244.86 o
   4  14  -6    16056.48    16400.47    430.55 o
   6  14  -6    18342.35    19332.50    506.48 o
   8  14  -6      800.54      424.64    186.68 o
  10  14  -6      848.27     1047.46     95.31 o
  12  14  -6     3565.76     4135.61    299.74 o
   2  16  -6    48081.36    47952.13    668.84 o
   4  16  -6     5386.91     5599.82    259.32 o
   6  16  -6      495.36      591.93     68.03 o
   8  16  -6      543.16      601.13     71.98 o
  10  16  -6     8062.50     8081.25    425.29 o
  12  16  -6      428.77      557.75    254.06 o
   0  18  -6    76724.62    76212.55    838.10 o
   2  18  -6      255.18      227.11    122.26 o
   4  18  -6    14318.83    13725.45    414.12 o
   6  18  -6     1477.60     1607.18     85.45 o
   8  18  -6      826.83      965.95     99.91 o
  10  18  -6     2485.39     2618.49    207.06 o
  12  18  -6     3592.77     3600.21    284.63 o
   2  20  -6    34326.58    33267.97    580.10 o
   4  20  -6    14491.79    14422.22    423.98 o
   6  20  -6      118.14      251.76    151.84 o
   8  20  -6    11232.00    10926.85    456.52 o
  10  20  -6     6786.46     7814.38    431.54 o
  12  20  -6      308.09      570.89    265.23 o
   0  22  -6    13824.06    13307.05    376.65 o
   2  22  -6    17051.49    17415.72    431.54 o
   4  22  -6     8271.23     7985.61    334.58 o
   6  22  -6    44685.73    46450.79    815.09 o
   8  22  -6     6458.41     6998.96    372.38 o
  10  22  -6     3876.52     3597.26    239.60 o
  12  22  -6     1557.47     1690.33    148.89 o
   2  24  -6     5004.71     4254.26    244.53 o
   4  24  -6    27072.96    28664.33    597.84 o
   6  24  -6     2212.53     2742.39    207.06 o
   8  24  -6    18419.43    18389.56    593.90 o
  10  24  -6      145.02      468.35    195.56 o
   0  26  -6      783.99      687.90     60.15 o
   2  26  -6    23949.81    23325.14    523.57 o
   4  26  -6     2222.27     2517.26    180.44 o
   6  26  -6    46549.73    47587.64    845.66 o
   8  26  -6      510.85      655.03     84.47 o
  10  26  -6     7857.72     8062.85    464.08 o
   2  28  -6    21834.83    22111.38    517.32 o
   4  28  -6    37589.49    39047.57    710.25 o
   6  28  -6      124.11      484.78     75.92 o
   8  28  -6     3816.19     4193.46    315.19 o
  10  28  -6     2795.57     3535.80    280.02 o
   0  30  -6    59042.27    57746.07    819.04 o
   2  30  -6     9953.74     8916.40    363.51 o
   4  30  -6    16003.98    16600.95    489.38 o
   6  30  -6    18003.04    19357.81    569.91 o
   8  30  -6     1720.98     1863.87    148.23 o
  10  30  -6     3841.74     4449.49    296.13 o
   2  32  -6    21555.34    21518.79    533.10 o
   4  32  -6     6558.97     6654.84    335.24 o
   6  32  -6     3240.07     3409.26    269.51 o
   8  32  -6     1952.55     1969.04    162.69 o
  10  32  -6     7283.48     8250.52    477.55 o
   0  34  -6    42147.42    42029.23    734.90 o
   2  34  -6     2919.64     2703.94    201.14 o
   4  34  -6     7453.57     7425.57    351.67 o
   6  34  -6     1370.18     1381.39     92.68 o
   8  34  -6      553.28      655.36     91.04 o
  10  34  -6      494.23      613.95    109.12 o
   2  36  -6    11777.06    11401.77    421.02 o
   4  36  -6     4392.88     3904.89    305.99 o
   6  36  -6     1916.81     2046.28    177.81 o
   8  36  -6     2090.59     2068.63    174.52 o
  10  36  -6     4422.57     4910.28    347.73 o
   0  38  -6    21649.34    20999.83    550.85 o
   2  38  -6     2106.91     1959.51    140.34 o
   4  38  -6     6100.60     6459.29    343.79 o
   6  38  -6     6479.72     6206.87    390.78 o
   8  38  -6     1109.56     1269.31    101.89 o
  10  38  -6     1337.75     1563.14    122.26 o
   2  40  -6        4.95      -13.48    141.33 o
   4  40  -6     5219.24     5703.02    337.21 o
   6  40  -6     3339.46     3300.80    246.17 o
   8  40  -6     1443.25     1710.05    133.44 o
   0  42  -6    12183.85    11222.98    429.90 o
   2  42  -6     4754.42     4439.30    311.90 o
   4  42  -6     1439.97     1403.41     93.01 o
   6  42  -6    16792.09    17923.83    601.79 o
   8  42  -6      205.10     -237.95    237.95 o
   2  44  -6     2470.31     2517.59    207.06 o
   4  44  -6    11371.40    11498.40    467.04 o
   6  44  -6     1296.23     1415.24    119.31 o
   8  44  -6     3338.45     3976.54    297.11 o
   0  46  -6    14993.75    15041.76    521.27 o
   2  46  -6     4577.76     4607.58    308.62 o
   4  46  -6      100.68      312.56    205.75 o
   6  46  -6     5344.62     5970.56    394.73 o
   8  46  -6      750.74      735.88    107.80 o
   2  48  -6    12833.92    12730.57    506.48 o
   4  48  -6      716.14      540.00     98.27 o
   6  48  -6      718.08      830.21    103.86 o
   0  50  -6    18338.68    18551.26    586.01 o
   2  50  -6      260.52      333.60    213.63 o
   4  50  -6     9666.40     8993.31    474.59 o
   6  50  -6     3366.92     3278.78    240.26 o
   2  52  -6    10103.59    10496.30    486.10 o
   4  52  -6     1315.84     1365.28    117.33 o
   6  52  -6       76.78      159.73    225.79 o
   0  54  -6     6405.09     6816.22    410.83 o
   2  54  -6       75.79      234.67    177.81 o
   4  54  -6     2628.81     2430.82    182.41 o
   2  56  -6     2559.74     2547.50    172.55 o
   4  56  -6     2309.45     2408.14    226.45 o
   0  58  -6     1400.49     1418.20    113.72 o
   2  58  -6     1344.56     1342.60    125.22 o
   1   1  -5    90728.91    96954.33    393.20 o
   3   1  -5    29997.39    32191.37    352.09 o
   5   1  -5    86381.04    91452.55   1578.42 o
   7   1  -5    22172.77    23794.79    382.30 o
   9   1  -5     9498.76     9672.96    286.77 o
  11   1  -5     5212.24     4785.35    260.76 o
  13   1  -5     1599.81     1509.36    166.96 o
   1   3  -5    17701.54    18622.88    312.40 o
   3   3  -5    23437.94    24103.10    430.88 o
   5   3  -5    16392.47    16221.01    397.36 o
   7   3  -5    38943.70    39087.01    691.84 o
   9   3  -5    10317.11    11216.74    442.39 o
  11   3  -5     2120.52     2658.58    198.19 o
  13   3  -5      523.16      606.39    100.24 o
   1   5  -5   126087.05   134879.45   1462.08 o
   3   5  -5    42282.21    42785.17    571.22 o
   5   5  -5     7786.04     7973.45    297.11 o
   7   5  -5     4354.25     4606.59    269.84 o
   9   5  -5     1648.45     1823.77    146.59 o
  11   5  -5     6857.98     5847.31    389.80 o
  13   5  -5     1242.12     1301.52    117.01 o
   1   7  -5    79550.55    81866.77   1961.98 o
   3   7  -5    25889.44    25940.02    456.19 o
   5   7  -5      228.00      371.72     48.31 o
   7   7  -5    11315.40    11372.52    394.07 o
   9   7  -5     2859.86     3467.76    265.56 o
  11   7  -5     6004.93     6621.65    398.67 o
  13   7  -5     2428.52     2655.30    172.22 o
   1   9  -5    19995.04    19103.68    260.05 o
   3   9  -5     9627.59     8893.72    276.41 o
   5   9  -5    27005.45    28045.78    532.77 o
   7   9  -5     4339.77     5167.63    271.81 o
   9   9  -5      158.35      317.49    157.10 o
  11   9  -5    10786.38    10953.80    505.16 o
  13   9  -5     1285.94     1519.75    158.09 o
   1  11  -5    39686.54    40451.20    717.48 o
   3  11  -5    24691.95    26289.39    465.06 o
   5  11  -5     5443.52     5747.39    260.30 o
   7  11  -5      773.44      736.87     66.06 o
   9  11  -5     1132.43     1127.66     84.47 o
  11  11  -5     7021.19     6485.58    399.33 o
  13  11  -5     2462.75     2682.58    159.07 o
   1  13  -5    50014.01    51258.10    431.60 o
   3  13  -5    27546.61    26739.33    478.21 o
   5  13  -5     7210.32     7296.40    284.63 o
   7  13  -5    14646.77    14005.47    448.63 o
   9  13  -5      473.78      641.89     76.91 o
  11  13  -5      711.20     1195.36    115.36 o
  13  13  -5      529.85      482.48    255.70 o
   1  15  -5    11108.77    11033.97    444.19 o
   3  15  -5     7262.84     6459.29    254.39 o
   5  15  -5    19967.81    19907.67    469.34 o
   7  15  -5     5399.03     5629.07    301.39 o
   9  15  -5     6323.05     6416.23    359.89 o
  11  15  -5     3291.73     3225.21    253.07 o
  13  15  -5      928.84      953.79    113.72 o
   1  17  -5    63671.20    66053.53    688.23 o
   3  17  -5     7006.23     6430.36    257.35 o
   5  17  -5    19448.23    19878.42    468.35 o
   7  17  -5    13887.05    14511.29    466.05 o
   9  17  -5     6044.98     5421.36    345.76 o
  11  17  -5      484.80      298.10    202.46 o
   1  19  -5    42345.63    43809.19    428.75 o
   3  19  -5    15707.88    15088.76    378.62 o
   5  19  -5    18932.86    20052.61    478.87 o
   7  19  -5    15436.63    15747.73    479.20 o
   9  19  -5     3731.91     4216.79    284.30 o
  11  19  -5      368.34      618.22     87.75 o
   1  21  -5    14783.17    14546.09    259.33 o
   3  21  -5    21449.19    21242.05    458.16 o
   5  21  -5     1903.68     1970.69    161.05 o
   7  21  -5     6561.59     7418.66    350.69 o
   9  21  -5     8088.85     8340.57    413.79 o
  11  21  -5     2092.57     2454.48    205.75 o
   1  23  -5    47414.02    46083.18    797.02 o
   3  23  -5    23808.76    23249.88    484.45 o
   5  23  -5    10050.87    10010.20    366.13 o
   7  23  -5     9022.91     9478.75    406.23 o
   9  23  -5       39.53      -96.63    180.44 o
  11  23  -5     7704.95     8822.07    477.55 o
   1  25  -5    50083.60    50038.92    485.46 o
   3  25  -5     6376.56     5985.68    278.05 o
   5  25  -5     1459.77     1237.43    107.15 o
   7  25  -5     1449.58     1476.37    119.96 o
   9  25  -5     1977.74     2330.58    195.23 o
  11  25  -5    10463.25    10182.42    509.76 o
   1  27  -5    52819.19    52456.49    548.54 o
   3  27  -5    20791.64    20000.35    477.55 o
   5  27  -5     7756.27     7898.52    351.02 o
   7  27  -5      120.04      281.67    180.11 o
   9  27  -5     1250.92     1203.25    101.89 o
  11  27  -5     9135.82     9828.12    506.15 o
   1  29  -5    49576.84    48945.05    504.19 o
   3  29  -5    15235.33    14615.81    423.65 o
   5  29  -5     2920.94     3129.89    240.26 o
   7  29  -5    17739.31    18550.93    561.69 o
   9  29  -5     5270.20     5092.03    370.41 o
  11  29  -5     4552.47     4586.21    328.34 o
   1  31  -5     7340.10     7341.41    221.93 o
   3  31  -5    23359.58    21967.42    526.52 o
   5  31  -5    12891.38    12838.05    432.85 o
   7  31  -5     8351.62     9052.46    414.45 o
   9  31  -5     4105.37     4656.55    343.13 o
  11  31  -5     2827.27     2567.54    229.41 o
   1  33  -5    29260.11    28796.02    900.22 o
   3  33  -5     5664.07     6010.00    303.03 o
   5  33  -5    24851.34    25777.00    615.92 o
   7  33  -5     6437.07     6596.01    400.64 o
   9  33  -5     3381.67     3366.86    275.09 o
  11  33  -5     1863.44     1975.62    153.16 o
   1  35  -5    11503.29    10834.92    425.13 o
   3  35  -5     4439.64     4284.83    273.45 o
   5  35  -5    19007.29    18688.64    542.96 o
   7  35  -5     9125.37     9974.70    433.84 o
   9  35  -5     1047.25      933.08    103.86 o
  11  35  -5       54.26      218.89    225.47 o
   1  37  -5    14469.61    14184.49    438.61 o
   3  37  -5     1499.81     1716.95    150.53 o
   5  37  -5     3341.59     4080.73    278.71 o
   7  37  -5     3201.86     3505.89    257.02 o
   9  37  -5      885.29     1177.94    100.90 o
   1  39  -5    17927.64    17752.90    361.97 o
   3  39  -5     8561.38     8969.97    374.02 o
   5  39  -5      263.12      269.84    171.24 o
   7  39  -5     3619.25     4155.66    319.46 o
   9  39  -5      638.61      607.70    104.84 o
   1  41  -5    13219.05    12721.50    319.36 o
   3  41  -5    12146.48    11930.27    436.80 o
   5  41  -5     1740.54     1755.74    130.81 o
   7  41  -5      226.55      352.00    179.45 o
   9  41  -5      517.17     -162.03    240.91 o
   1  43  -5     3616.25     3295.29    157.22 o
   3  43  -5      254.95      431.87    181.10 o
   5  43  -5      930.46      981.73     94.00 o
   7  43  -5     1047.48     1321.90    143.30 o
   9  43  -5      500.27      499.57    239.60 o
   1  45  -5     7352.48     6901.14    353.81 o
   3  45  -5    15640.47    15058.19    510.42 o
   5  45  -5     1641.21     2105.77    169.92 o
   7  45  -5     5453.33     5979.43    424.64 o
   9  45  -5      965.28     1037.60    108.46 o
   1  47  -5    12165.92    11592.89    326.27 o
   3  47  -5     3388.98     3299.48    238.94 o
   5  47  -5     5859.39     5879.85    349.04 o
   7  47  -5     3126.52     2831.13    216.92 o
   1  49  -5      108.18      -68.98    137.34 o
   3  49  -5     6110.39     5770.07    372.38 o
   5  49  -5     8138.26     8115.11    440.41 o
   7  49  -5     2244.05     2543.22    235.33 o
   1  51  -5    11936.57    11687.33    428.91 o
   3  51  -5     1932.88     1776.44    119.63 o
   5  51  -5     7771.75     7786.11    427.27 o
   7  51  -5     5766.84     6172.36    450.27 o
   1  53  -5     4623.56     4169.08    250.61 o
   3  53  -5     2669.59     2119.90    170.58 o
   5  53  -5     4996.39     4939.53    366.79 o
   7  53  -5     3048.47     3468.75    263.59 o
   1  55  -5     5803.47     5659.65    309.11 o
   3  55  -5     4716.72     4381.46    294.49 o
   5  55  -5     3588.55     3596.27    283.64 o
   1  57  -5     3201.19     2951.81    167.84 o
   3  57  -5     3087.65     3016.83    270.49 o
   5  57  -5      739.30      497.60    254.06 o
   1  59  -5     5308.27     5295.86    283.95 o
   3  59  -5     3086.98     3017.49    236.97 o
   1  61  -5     9254.76     9874.03    366.69 o
   3  61  -5     1408.69     1584.50    117.66 o
   0   0  -4   176244.30   177812.27    932.43 o
   4   0  -4    60348.29    62433.84    675.74 o
   8   0  -4    23838.23    23578.22    556.10 o
  12   0  -4    17076.79    18374.11    633.67 o
   2   2  -4   102828.80   101272.71    746.73 o
   4   2  -4    13249.89    12896.88    314.86 o
   6   2  -4    11733.31    12058.78    355.95 o
   8   2  -4    12863.13    13530.88    440.08 o
  10   2  -4     5597.39     5494.65    321.11 o
  12   2  -4     2836.96     2838.04    189.64 o
   0   4  -4   114428.35   115779.07    758.23 o
   2   4  -4    30471.02    33589.40    436.14 o
   4   4  -4    10488.04    11367.92    297.44 o
   6   4  -4    23179.19    22421.97    469.99 o
   8   4  -4     7140.20     6912.52    331.62 o
  10   4  -4     3456.11     3718.53    275.09 o
  12   4  -4     7329.74     6706.77    439.76 o
   2   6  -4    40914.42    39271.06    477.22 o
   4   6  -4    40791.77    39778.20    549.53 o
   6   6  -4     4218.35     4626.31    238.28 o
   8   6  -4    12210.07    12770.34    417.41 o
  10   6  -4     2438.09     2991.20    217.58 o
  12   6  -4     1099.05     1149.68    104.52 o
   0   8  -4    36028.11    37007.21    444.03 o
   2   8  -4     2400.27     1655.49    126.54 o
   4   8  -4     9914.50    11099.07    303.03 o
   6   8  -4    82506.23    82828.27    909.75 o
   8   8  -4      400.46      518.64     61.13 o
  10   8  -4     7931.82     7646.10    372.71 o
  12   8  -4      520.53      586.34     97.29 o
   2  10  -4    39206.07    40092.73    493.33 o
   4  10  -4    48935.25    51089.25    630.71 o
   6  10  -4     4443.02     4743.97    249.46 o
   8  10  -4     3569.16     3668.25    256.03 o
  10  10  -4      600.29      904.16     81.18 o
  12  10  -4     2165.06     3053.31    238.61 o
   0  12  -4    13148.22    12174.80    270.16 o
   2  12  -4   107130.25   115605.53    847.96 o
   4  12  -4     6656.13     5914.03    235.98 o
   6  12  -4    14464.52    13770.48    393.09 o
   8  12  -4     1990.41     1933.22    152.83 o
  10  12  -4     3980.70     3448.70    240.91 o
  12  12  -4     1061.37     1086.90     97.61 o
   2  14  -4    29061.42    28570.99    439.76 o
   4  14  -4    17824.95    18128.60    396.70 o
   6  14  -4     8009.95     8608.76    325.71 o
   8  14  -4     2675.44     2210.94    185.04 o
  10  14  -4     3947.23     4160.59    311.25 o
  12  14  -4      893.05      902.52     99.26 o
   0  16  -4   182996.38   177335.38   1053.05 o
   2  16  -4     9756.76     9626.32    268.52 o
   4  16  -4    12924.89    13540.08    352.99 o
   6  16  -4       98.33      153.16    126.54 o
   8  16  -4     5404.26     5763.50    297.77 o
  10  16  -4      961.78     1081.97    101.56 o
  12  16  -4     5304.69     4696.32    308.29 o
   2  18  -4    19250.68    18741.56    374.35 o
   4  18  -4     7265.85     7379.55    277.72 o
   6  18  -4    19004.89    20007.25    484.13 o
   8  18  -4      778.48      813.78     75.59 o
  10  18  -4     4868.56     5022.03    335.90 o
  12  18  -4      386.35      518.64     94.66 o
   0  20  -4    84659.73    82959.41    762.51 o
   2  20  -4     8538.22     7634.93    256.69 o
   4  20  -4     2262.41     2553.74    182.41 o
   6  20  -4    15578.54    16425.45    453.23 o
   8  20  -4      767.18     1035.63     93.01 o
  10  20  -4      744.29      747.72     84.14 o
  12  20  -4     5943.21     5324.40    408.20 o
   2  22  -4    32706.55    33024.42    517.98 o
   4  22  -4    48120.44    48213.10    682.64 o
   6  22  -4     4088.86     5014.47    265.23 o
   8  22  -4     6711.21     7411.76    354.63 o
  10  22  -4     4692.73     4919.48    355.62 o
  12  22  -4     3498.58     3374.09    276.08 o
   0  24  -4     3755.31     3386.25    182.08 o
   2  24  -4    12891.36    11961.17    330.31 o
   4  24  -4     7194.61     7259.26    298.76 o
   6  24  -4    50396.99    49937.94    798.66 o
   8  24  -4      599.57      574.51     74.61 o
  10  24  -4    12607.29    12255.98    497.27 o
  12  24  -4      485.96      326.69    210.02 o
   2  26  -4      823.42      628.74     50.61 o
   4  26  -4    27685.57    26636.46    534.74 o
   6  26  -4      223.99      590.94     74.61 o
   8  26  -4    15205.77    14831.41    496.94 o
  10  26  -4      318.17      294.16    202.79 o
  12  26  -4     2790.13     2746.67    215.28 o
   0  28  -4     6743.72     6221.33    254.06 o
   2  28  -4    20006.18    18914.77    428.25 o
   4  28  -4      638.13      812.46     64.09 o
   6  28  -4    36945.92    37805.21    725.04 o
   8  28  -4      360.47      542.63     78.22 o
  10  28  -4     6043.93     5627.10    385.20 o
  12  28  -4     3026.68     3051.34    238.61 o
   2  30  -4    56952.21    53118.78    724.38 o
   4  30  -4    23612.24    23458.58    518.31 o
   6  30  -4     6074.13     6515.49    331.30 o
   8  30  -4     9622.33    10033.54    443.37 o
  10  30  -4     3742.24     4237.50    293.50 o
  12  30  -4      355.17      -42.73    282.32 o
   0  32  -4    44702.97    42850.24    654.38 o
   2  32  -4      252.39      319.14     56.53 o
   4  32  -4    10135.19     9506.35    351.67 o
   6  32  -4     7210.30     6668.32    348.06 o
   8  32  -4     3817.40     3595.28    249.79 o
  10  32  -4      503.32      711.89     92.68 o
  12  32  -4     8556.81     8226.20    505.49 o
   2  34  -4    26884.60    26693.98    551.17 o
   4  34  -4      488.12      372.05    162.36 o
   6  34  -4      789.40      872.61     87.10 o
   8  34  -4     1413.03     1279.17     94.98 o
  10  34  -4     3256.43     2985.61    229.74 o
   0  36  -4    42097.78    40346.79    677.38 o
   2  36  -4     2689.42     2511.34    180.11 o
   4  36  -4     7969.08     7812.41    351.67 o
   6  36  -4     5891.05     6359.70    335.90 o
   8  36  -4     4885.68     5156.78    352.99 o
  10  36  -4      224.80      487.74    214.62 o
   2  38  -4    14287.20    14055.43    433.51 o
   4  38  -4     6672.40     6032.35    335.57 o
   6  38  -4     1890.83     2036.42    158.75 o
   8  38  -4     4795.47     5305.99    368.76 o
  10  38  -4      457.97      516.99     93.67 o
   0  40  -4    28671.67    28603.53    602.45 o
   2  40  -4     4513.11     3921.65    282.65 o
   4  40  -4     2315.74     2120.89    157.43 o
   6  40  -4     5155.60     5266.23    336.55 o
   8  40  -4      769.57      804.25     96.30 o
  10  40  -4      584.03      576.15     98.60 o
   2  42  -4     6476.44     5640.58    316.83 o
   4  42  -4     3554.33     3622.24    221.85 o
   6  42  -4     2915.07     3012.56    223.16 o
   8  42  -4     3444.23     3483.54    280.35 o
  10  42  -4      348.28      338.53    223.82 o
   0  44  -4     7898.69     8173.61    367.12 o
   2  44  -4      436.18      437.13     65.08 o
   4  44  -4      748.70      858.15     79.21 o
   6  44  -4    14040.85    14896.16    561.36 o
   8  44  -4       82.26      -37.47    214.62 o
  10  44  -4     3508.60     3064.82    245.51 o
   2  46  -4     6152.00     6013.94    335.57 o
   4  46  -4     7019.67     7337.81    375.99 o
   6  46  -4     1169.34     1433.64    128.84 o
   8  46  -4     1056.98     1068.17    107.47 o
   0  48  -4     9433.29     9414.99    406.23 o
   2  48  -4     5300.88     5032.21    312.23 o
   4  48  -4     4776.19     4741.34    347.40 o
   6  48  -4     1014.40     1069.15    101.23 o
   8  48  -4     1945.89     2092.29    184.05 o
   2  50  -4    11233.90    10357.27    442.06 o
   4  50  -4     6258.19     6958.53    385.85 o
   6  50  -4      537.87      628.41     96.63 o
   8  50  -4        1.31      145.60    211.00 o
   0  52  -4    44069.43    43958.50    883.46 o
   2  52  -4      160.22      424.64    170.25 o
   4  52  -4     2726.51     2871.23    212.32 o
   6  52  -4      537.28      587.00     97.61 o
   8  52  -4     1660.22     1779.73    129.49 o
   2  54  -4     7189.29     7028.86    404.59 o
   4  54  -4     3855.90     3323.15    271.81 o
   6  54  -4      121.88      229.41    214.62 o
   0  56  -4    11785.39    11981.21    502.86 o
   2  56  -4     1151.36     1149.35    101.89 o
   4  56  -4      922.64      843.69    109.45 o
   6  56  -4     6650.28     6753.11    423.65 o
   2  58  -4     1222.15     1127.66    104.84 o
   4  58  -4    12200.45    11847.45    550.52 o
   6  58  -4      773.76      837.77    121.28 o
   0  60  -4      967.67      888.39    103.86 o
   2  60  -4     3891.00     3726.75    294.49 o
   4  60  -4      533.54      174.85    258.66 o
   2  62  -4     6161.31     6425.43    418.06 o
   0  64  -4     4061.04     4593.77    311.25 o
   1   1  -3    21386.66    21950.09    147.00 o
   3   1  -3    26552.55    27118.47    272.03 o
   5   1  -3    66383.04    68907.73    648.13 o
   7   1  -3    18416.37    17438.70    309.99 o
   9   1  -3    19338.77    19172.91    774.01 o
  11   1  -3     5059.70     4616.46    237.51 o
  13   1  -3      195.80      227.87    147.41 o
   1   3  -3    20854.83    19802.15    200.09 o
   3   3  -3    12762.04    15376.01    296.79 o
   5   3  -3     7908.38     8094.07    260.30 o
   7   3  -3     4514.21     4459.68    240.58 o
   9   3  -3     3486.29     3357.66    262.60 o
  11   3  -3    10433.14     9744.31    435.48 o
  13   3  -3     5591.56     6640.71    395.06 o
   1   5  -3    26074.60    26806.26    234.14 o
   3   5  -3    48195.39    53226.25    544.93 o
   5   5  -3    25051.07    25172.25    444.03 o
   7   5  -3    14526.55    15468.04    411.16 o
   9   5  -3     8632.99     8341.23    368.44 o
  11   5  -3     5209.88     5409.52    345.43 o
  13   5  -3     2669.40     2688.16    219.22 o
   1   7  -3   173876.86   172978.53    767.10 o
   3   7  -3    23104.81    27108.75    397.03 o
   5   7  -3     7668.21     8617.64    270.49 o
   7   7  -3     2644.15     2700.65    197.86 o
   9   7  -3    12426.77    11573.01    423.98 o
  11   7  -3     6669.28     6468.49    378.62 o
  13   7  -3     9323.78     9428.13    494.97 o
   1   9  -3    70845.09    66437.82    692.01 o
   3   9  -3     7352.95     8071.72    226.78 o
   5   9  -3    10349.54    12045.63    319.79 o
   7   9  -3     3838.88     3598.24    219.22 o
   9   9  -3     5606.82     4956.95    302.70 o
  11   9  -3     3416.13     3118.06    251.43 o
  13   9  -3     5675.09     5741.81    410.50 o
   1  11  -3    12770.21    13354.74    181.48 o
   3  11  -3    13095.04    15495.65    313.22 o
   5  11  -3     8795.11     9178.02    288.24 o
   7  11  -3     3056.68     3163.09    211.33 o
   9  11  -3      911.95      940.64     77.57 o
  11  11  -3     4141.78     4045.56    308.62 o
  13  11  -3     2944.56     3319.53    274.11 o
   1  13  -3     1662.38     2107.70     90.85 o
   3  13  -3     4389.09     5428.26    202.13 o
   5  13  -3    28641.47    28632.45    496.94 o
   7  13  -3     4194.34     4444.89    247.81 o
   9  13  -3     1874.94     2028.53    158.09 o
  11  13  -3     2794.63     3088.48    233.68 o
  13  13  -3     5511.31     5320.46    375.67 o
   1  15  -3    14663.20    16466.74    277.72 o
   3  15  -3    18065.16    17879.46    347.40 o
   5  15  -3    12324.02    11784.67    332.61 o
   7  15  -3    16486.42    15364.84    426.28 o
   9  15  -3     1081.75     1100.38     85.78 o
  11  15  -3     2101.28     2500.17    210.68 o
  13  15  -3      915.41     1156.91    117.01 o
   1  17  -3    17224.38    17950.00    229.84 o
   3  17  -3     5657.89     5749.37    218.56 o
   5  17  -3     5107.54     5405.58    243.54 o
   7  17  -3    14869.67    13899.64    416.42 o
   9  17  -3     2392.57     2309.87    185.04 o
  11  17  -3     2407.96     2026.23    148.23 o
  13  17  -3     1373.62     1531.92    111.09 o
   1  19  -3    25004.56    25762.22    279.23 o
   3  19  -3     2374.33     2116.28    150.86 o
   5  19  -3     2615.02     2915.27    193.26 o
   7  19  -3     2801.75     3307.37    232.37 o
   9  19  -3     3762.46     4191.16    286.93 o
  11  19  -3     4567.56     3689.61    269.51 o
  13  19  -3     3014.91     2713.47    234.01 o
   1  21  -3     7086.47     7010.43    279.04 o
   3  21  -3     5301.54     5236.97    208.37 o
   5  21  -3    22522.62    25194.27    498.59 o
   7  21  -3    29870.11    30710.61    628.08 o
   9  21  -3     2295.08     2027.54    168.28 o
  11  21  -3     4445.30     4362.06    287.91 o
  13  21  -3     1419.08     1699.21    130.81 o
   1  23  -3    28492.00    26676.62    308.63 o
   3  23  -3    20360.11    18502.62    393.09 o
   5  23  -3     9133.18     9176.04    330.31 o
   7  23  -3     4637.98     4179.98    282.65 o
   9  23  -3     3439.87     3756.33    286.93 o
  11  23  -3     7349.63     7560.65    425.62 o
  13  23  -3     8340.63     8603.18    516.34 o
   1  25  -3    35369.75    33402.84    664.40 o
   3  25  -3     3247.06     2982.32    189.31 o
   5  25  -3     3569.39     3639.00    233.35 o
   7  25  -3     1566.25     2183.99    171.89 o
   9  25  -3     3462.85     3370.15    218.23 o
  11  25  -3     4494.01     4849.80    344.11 o
  13  25  -3     6548.48     6611.13    484.13 o
   1  27  -3    23164.67    21662.49    508.28 o
   3  27  -3     1030.13      788.47     70.33 o
   5  27  -3    11813.53    12451.54    385.85 o
   7  27  -3     3142.13     3200.56    198.19 o
   9  27  -3     4740.25     5051.28    343.79 o
  11  27  -3     7067.57     7131.08    412.81 o
   1  29  -3    50417.78    47284.84    455.37 o
   3  29  -3    15809.58    15552.18    393.09 o
   5  29  -3     8282.73     8576.23    339.84 o
   7  29  -3     1210.70     1340.96    113.06 o
   9  29  -3     5058.76     5033.53    349.70 o
  11  29  -3     5557.16     5919.61    408.86 o
   1  31  -3    27947.11    26160.00    520.44 o
   3  31  -3     4078.41     4353.19    233.68 o
   5  31  -3    34115.59    35031.26    665.88 o
   7  31  -3    10399.26    10482.82    415.11 o
   9  31  -3     2114.59     2559.66    213.63 o
  11  31  -3     1141.38     1469.14    131.14 o
   1  33  -3    29018.33    28315.36    374.26 o
   3  33  -3     1328.79     1237.43     98.60 o
   5  33  -3      993.49     1020.51     81.18 o
   7  33  -3     9011.40     8570.97    382.90 o
   9  33  -3     5942.88     5586.68    374.02 o
  11  33  -3     1270.45     1338.33    113.39 o
   1  35  -3     1430.20     1417.33     88.54 o
   3  35  -3    11826.31    11569.07    372.38 o
   5  35  -3     3607.65     3652.80    289.88 o
   7  35  -3     4398.64     4131.01    295.47 o
   9  35  -3     2600.75     2797.94    232.37 o
  11  35  -3     1396.15     1393.88    118.65 o
   1  37  -3     8702.76     8019.43    226.44 o
   3  37  -3    18771.85    17811.76    477.55 o
   5  37  -3    17773.24    18315.28    532.11 o
   7  37  -3     1507.89     1643.33    122.59 o
   9  37  -3     1196.91     1520.41    123.91 o
  11  37  -3     2736.70     2759.16    199.83 o
   1  39  -3    14924.49    14764.40    302.82 o
   3  39  -3     7838.12     6628.88    308.95 o
   5  39  -3     5529.38     5936.38    338.20 o
   7  39  -3      463.92      519.95     75.92 o
   9  39  -3     1838.82     1631.50    111.42 o
  11  39  -3     3315.98     3248.54    251.76 o
   1  41  -3     2675.98     2798.04    192.60 o
   3  41  -3     6223.08     6259.79    307.30 o
   5  41  -3        4.81       57.19    177.48 o
   7  41  -3      763.41      846.65     87.75 o
   9  41  -3     1151.78     1391.90    124.24 o
  11  41  -3     1400.26     1558.21    126.54 o
   1  43  -3     8741.75     8600.28    538.19 o
   3  43  -3       58.27       73.95    128.18 o
   5  43  -3     2557.33     2981.66    214.62 o
   7  43  -3     1689.59     1547.69    105.50 o
   9  43  -3     2927.27     3203.84    256.69 o
   1  45  -3     5512.07     5403.61    220.83 o
   3  45  -3     2262.65     2323.67    188.33 o
   5  45  -3     1792.06     1881.62    136.40 o
   7  45  -3     2546.96     2450.87    165.98 o
   9  45  -3     1374.29     1618.35    120.95 o
   1  47  -3     1242.44      854.27    186.85 o
   3  47  -3     4447.89     4165.85    304.02 o
   5  47  -3     3431.02     3569.32    281.34 o
   7  47  -3     6050.83     6365.29    400.97 o
   9  47  -3     1227.03     1360.35    119.31 o
   1  49  -3     2432.96     2265.58    116.53 o
   3  49  -3      800.04      904.82     83.48 o
   5  49  -3     1683.91     1620.66    109.12 o
   7  49  -3     2752.36     2821.60    196.54 o
   9  49  -3     1225.70     1261.42    119.96 o
   1  51  -3      572.19      532.90     95.97 o
   3  51  -3     7706.30     7950.45    395.71 o
   5  51  -3     3936.19     4064.62    316.83 o
   7  51  -3     8364.71     8685.02    501.55 o
   1  53  -3      850.98      806.68     82.17 o
   3  53  -3     7175.79     8002.70    416.42 o
   5  53  -3     5509.39     4821.87    309.28 o
   7  53  -3     9175.81     9180.32    517.32 o
   1  55  -3     6830.49     7322.38    289.57 o
   3  55  -3     1657.12     1584.17    136.07 o
   5  55  -3      958.20      597.19    260.63 o
   7  55  -3     1738.81     1741.28    173.54 o
   1  57  -3     4423.52     4373.67    207.87 o
   3  57  -3     1281.99     1214.09    116.35 o
   5  57  -3     1102.09     1105.63    101.56 o
   7  57  -3     4129.69     4091.24    320.12 o
   1  59  -3     6454.93     6035.45    289.09 o
   3  59  -3     2469.04     2383.82    206.73 o
   5  59  -3     1965.65     2164.93    179.45 o
   1  61  -3     2720.06     2221.37    139.26 o
   3  61  -3     1956.44     2139.62    181.10 o
   5  61  -3      690.02      670.48    113.06 o
   1  63  -3     1660.21     1342.70    163.68 o
   3  63  -3      382.90      436.80     96.96 o
   1  65  -3     1397.43     1351.59     82.49 o
   2   0  -2   143049.09   148951.72    726.35 o
   6   0  -2    68825.16    64805.83    731.28 o
  10   0  -2    24303.16    24310.16    607.70 o
  14   0  -2     3776.86     3264.32    221.85 o
   0   2  -2    20283.17    19719.34    225.79 o
   2   2  -2    11615.31    12682.26    224.81 o
   4   2  -2   115194.69   116869.91    806.88 o
   6   2  -2    74218.48    71106.37    766.45 o
   8   2  -2     3270.03     2909.03    211.99 o
  10   2  -2      470.66      787.81     75.92 o
  12   2  -2    27646.98    27290.18    738.19 o
  14   2  -2      507.08      563.01    101.56 o
   2   4  -2    73905.16    77389.16    535.40 o
   4   4  -2    29484.35    32082.47    431.54 o
   6   4  -2     6494.03     6645.64    258.00 o
   8   4  -2    18260.51    17394.68    459.15 o
  10   4  -2     6258.80     5330.64    313.55 o
  12   4  -2      759.27     1086.90     94.98 o
  14   4  -2     1708.34     1660.42    121.61 o
   0   6  -2   158334.83   157236.42    659.63 o
   2   6  -2    15482.33    16764.30    262.60 o
   4   6  -2    34095.01    35301.43    458.49 o
   6   6  -2   103099.70   102860.49    928.48 o
   8   6  -2     1713.35     2222.77    164.99 o
  10   6  -2     4225.24     4607.25    290.87 o
  12   6  -2     4311.33     4431.08    327.68 o
  14   6  -2     1477.88     1447.78    114.38 o
   2   8  -2     6257.32     6069.16    172.22 o
   4   8  -2    17655.25    15535.74    312.89 o
   6   8  -2     7153.42     7114.98    262.28 o
   8   8  -2    26175.63    25359.26    559.72 o
  10   8  -2     2690.76     2911.99    213.96 o
  12   8  -2     1448.33     1264.38    100.90 o
  14   8  -2       14.66      -21.36    192.27 o
   0  10  -2     8981.05     8732.01    183.72 o
   2  10  -2     3102.09     2782.82    131.47 o
   4  10  -2    20965.16    21073.12    367.12 o
   6  10  -2    42463.57    39868.91    592.59 o
   8  10  -2     1180.59     1369.88     96.96 o
  10  10  -2     1233.38     1279.83    117.01 o
  12  10  -2     1573.44     1798.46    135.74 o
  14  10  -2      316.67      169.92    234.67 o
   2  12  -2    51729.20    54636.23    497.27 o
   4  12  -2     5479.28     6300.21    215.93 o
   6  12  -2     1210.34     1310.39    126.87 o
   8  12  -2     5674.28     5099.92    291.20 o
  10  12  -2     6752.15     6147.71    331.30 o
  12  12  -2     1012.43     1135.87    110.43 o
  14  12  -2      181.45      449.62    199.50 o
   0  14  -2     2562.85     1598.31    104.19 o
   2  14  -2   112908.13   120044.51    759.55 o
   4  14  -2    15291.92    15602.79    335.57 o
   6  14  -2    31369.23    31904.00    548.87 o
   8  14  -2     6173.20     6180.58    297.11 o
  10  14  -2     1328.22     1306.78     86.44 o
  12  14  -2     7804.48     8021.44    421.68 o
  14  14  -2       25.47      259.32    183.07 o
   2  16  -2    19168.04    18033.61    310.92 o
   4  16  -2     4891.20     5787.82    215.93 o
   6  16  -2    10310.29    10308.63    327.68 o
   8  16  -2     1485.41     1468.48    125.88 o
  10  16  -2     4211.78     4659.18    301.39 o
  12  16  -2      303.27      501.87    213.63 o
   0  18  -2      685.59      362.19     32.87 o
   2  18  -2     2248.07     2199.77    138.70 o
   4  18  -2    21691.46    22581.37    416.42 o
   6  18  -2     8376.65     8786.25    312.23 o
   8  18  -2     3234.25     3867.75    246.17 o
  10  18  -2      359.28      567.94     72.64 o
  12  18  -2    10499.48    10197.87    480.51 o
   2  20  -2    48425.91    45942.34    531.78 o
   4  20  -2    14281.84    14470.54    346.09 o
   6  20  -2    12874.27    13060.88    388.16 o
   8  20  -2     1811.01     1734.70    119.96 o
  10  20  -2     5934.58     5950.84    344.44 o
  12  20  -2      571.36      989.94     97.29 o
   0  22  -2   123905.85   119670.81    848.62 o
   2  22  -2    33900.38    33328.77    472.29 o
   4  22  -2    14293.45    15285.96    368.44 o
   6  22  -2    65929.12    64183.01    835.47 o
   8  22  -2     2164.43     2056.47    182.74 o
  10  22  -2     2390.47     2467.30    177.48 o
  12  22  -2     5287.92     5665.88    396.37 o
   2  24  -2      252.14       33.20     93.67 o
   4  24  -2    67211.14    70800.05    794.39 o
   6  24  -2      962.68     1960.17    167.29 o
   8  24  -2    16598.12    15753.65    489.38 o
  10  24  -2     1488.08     1311.05    105.17 o
  12  24  -2     1698.65     1503.32    112.08 o
   0  26  -2     8207.12     8789.86    267.53 o
   2  26  -2    13233.16    13266.30    327.02 o
   4  26  -2     9150.09    10087.76    334.25 o
   6  26  -2    72552.13    71602.66    922.90 o
   8  26  -2      422.90     1032.01     84.14 o
  10  26  -2     3150.96     3318.88    239.60 o
  12  26  -2       98.34      -58.50    231.05 o
   2  28  -2      132.36       60.47    103.53 o
   4  28  -2    16581.42    17475.86    431.54 o
   6  28  -2     3545.83     3662.66    255.05 o
   8  28  -2    31262.76    32368.41    701.70 o
  10  28  -2     1505.54     1572.01     98.27 o
  12  28  -2     1727.83     1728.13    122.26 o
   0  30  -2    83221.27    80883.55    827.25 o
   2  30  -2     6512.67     5535.73    237.30 o
   4  30  -2     4889.23     4562.22    254.06 o
   6  30  -2    40127.69    38722.52    712.88 o
   8  30  -2     4379.65     5020.71    305.99 o
  10  30  -2     2247.31     2233.62    138.04 o
  12  30  -2     5256.11     5500.89    413.46 o
   2  32  -2    33082.04    32366.76    547.23 o
   4  32  -2     4042.66     4106.03    246.83 o
   6  32  -2     2025.52     2047.92    165.98 o
   8  32  -2     1993.31     1858.61    164.33 o
  10  32  -2     6107.39     5946.24    382.24 o
  12  32  -2     1730.91     1955.90    148.23 o
   0  34  -2     4336.24     3679.09    222.84 o
   2  34  -2     6292.03     6260.11    269.18 o
   4  34  -2    44611.26    46450.46    751.00 o
   6  34  -2     1769.67     1883.59    122.59 o
   8  34  -2     3115.92     3124.30    231.38 o
  10  34  -2      442.04      503.85    218.56 o
  12  34  -2     9974.59     9392.63    574.18 o
   2  36  -2    19532.16    18854.95    468.68 o
   4  36  -2      196.32      357.59    185.37 o
   6  36  -2     7167.75     7249.07    352.00 o
   8  36  -2     1624.29     1442.19    114.70 o
  10  36  -2     2131.05     2369.36    199.83 o
  12  36  -2       49.77      217.58    259.32 o
   0  38  -2     3081.58     3212.39    228.42 o
   2  38  -2      887.66      717.81     65.40 o
   4  38  -2     1721.25     2129.76    156.77 o
   6  38  -2    24053.14    25483.83    645.50 o
   8  38  -2      786.19      599.82     87.43 o
  10  38  -2       14.60       57.19    189.64 o
   2  40  -2     1923.89     2011.44    164.00 o
   4  40  -2     3007.48     3314.27    259.65 o
   6  40  -2     3537.69     3502.93    243.87 o
   8  40  -2     4445.35     4181.63    267.53 o
  10  40  -2      308.15      482.48     90.71 o
   0  42  -2     1717.29     1738.65    127.52 o
   2  42  -2     1820.38     1528.30     95.31 o
   4  42  -2     4370.39     3988.70    273.45 o
   6  42  -2     6024.63     5834.49    374.35 o
   8  42  -2     2310.61     2292.78    179.45 o
  10  42  -2      144.09      -60.80    250.44 o
   2  44  -2     8236.56     7909.36    369.09 o
   4  44  -2     3816.19     4447.19    303.03 o
   6  44  -2      213.49       63.43    192.93 o
   8  44  -2     9164.92    10533.11    496.94 o
  10  44  -2     1521.92     1474.07    122.26 o
   0  46  -2    12387.46    12615.87    447.64 o
   2  46  -2     5858.89     5092.03    311.90 o
   4  46  -2     8826.54     8603.18    431.21 o
   6  46  -2    13281.30    13286.02    508.78 o
   8  46  -2      968.43      937.36    113.39 o
  10  46  -2     2637.95     3147.97    286.27 o
   2  48  -2     1017.95      768.42     87.75 o
   6  48  -2     1248.35     1411.29    110.10 o
   8  48  -2     2366.63     2471.24    201.80 o
  10  48  -2     2882.07     2659.90    208.05 o
   0  50  -2     5415.57     5454.88    332.94 o
   2  50  -2     7384.99     6106.95    391.44 o
   4  50  -2     6172.74     6490.51    386.51 o
   6  50  -2     1834.17     1893.45    179.12 o
   8  50  -2      875.59      942.94    103.20 o
   2  52  -2    21026.93    21594.71    644.19 o
   4  52  -2      103.67     -299.09    299.09 o
   6  52  -2     3023.78     2647.74    199.17 o
   8  52  -2      751.52      824.62    102.54 o
   0  54  -2    12698.94    12396.32    504.50 o
   2  54  -2      530.87     -318.81    318.81 o
   4  54  -2     4663.80     3639.33    293.17 o
   6  54  -2     9942.16    10000.01    495.30 o
   8  54  -2      878.63      950.50    113.39 o
   2  56  -2     4716.07     4279.90    290.54 o
   4  56  -2     2800.31     1704.47    169.59 o
   6  56  -2      549.21      612.63    247.16 o
   0  58  -2     5731.40     5563.01    374.02 o
   2  58  -2      139.36     -308.95    308.95 o
   6  58  -2    10167.79     9817.93    500.89 o
   2  60  -2      212.26     -258.66    258.66 o
   4  60  -2     6431.28     5431.54    367.45 o
   6  60  -2        6.43      203.12    203.12 o
   0  62  -2     2985.69     3261.36    267.53 o
   2  62  -2      592.90      510.42    218.89 o
   2  64  -2       83.79     -371.72    371.72 o
   4  64  -2      415.41     -310.26    310.26 o
   0  66  -2     1841.41     1921.39    136.40 o
   1   1  -1    37656.21    40101.88    912.25 o
   3   1  -1   415154.75   414352.50   3417.73 o
   5   1  -1   122623.52   116372.99    985.35 o
   7   1  -1    85060.66    82811.48    906.30 o
   9   1  -1     4153.52     4245.54    252.25 o
  11   1  -1     9261.18     8710.70    419.05 o
  13   1  -1      217.14      104.49    125.05 o
   1   3  -1     9000.17     9233.12    181.59 o
   3   3  -1   169882.89   160988.81    790.11 o
   5   3  -1   134793.31   130231.85    908.43 o
   7   3  -1    18471.72    18345.51    420.04 o
   9   3  -1    15791.22    15495.32    450.60 o
  11   3  -1     5734.57     6046.15    344.77 o
  13   3  -1     1807.65     1620.66    138.04 o
   1   5  -1   134601.78   137273.50   2515.78 o
   3   5  -1    35837.07    35502.90    383.55 o
   5   5  -1     6917.26     6086.58    216.59 o
   7   5  -1    97346.79    92608.40    925.20 o
   9   5  -1     1673.84     1512.52    105.50 o
  11   5  -1     8973.21     9039.65    410.83 o
  13   5  -1     2490.46     2191.88    162.03 o
   1   7  -1    95213.05    90994.77    935.22 o
   3   7  -1    33749.15    32753.93    381.91 o
   5   7  -1    50692.76    50692.23    581.74 o
   7   7  -1      260.68      501.55     51.60 o
   9   7  -1     5647.00     5621.84    304.67 o
  11   7  -1    16592.77    17359.51    549.20 o
  13   7  -1     2269.10     2294.75    183.72 o
   1   9  -1   146991.78   144343.34   1977.92 o
   3   9  -1     2583.84     2560.31    126.54 o
   5   9  -1    31148.68    29483.04    457.50 o
   7   9  -1     4642.79     4845.53    244.20 o
   9   9  -1    14196.31    13160.80    429.90 o
  11   9  -1     4809.64     6027.42    330.64 o
  13   9  -1     2915.19     3215.35    239.93 o
   1  11  -1    10865.90    10938.52    137.66 o
   3  11  -1      561.73      626.77     49.96 o
   5  11  -1    12847.27    11847.45    303.69 o
   7  11  -1     7909.38     6884.25    281.01 o
   9  11  -1     7251.35     7483.41    332.28 o
  11  11  -1     5281.01     5576.82    330.31 o
  13  11  -1     2159.58     1994.68    145.27 o
   1  13  -1    11295.34     9971.08    230.23 o
   3  13  -1    18539.33    19017.31    321.44 o
   5  13  -1     2658.38     2628.35    166.96 o
   7  13  -1     6243.83     5948.54    275.75 o
   9  13  -1     7401.17     7864.01    334.58 o
  11  13  -1     3746.82     3989.36    301.72 o
  13  13  -1      816.88      740.49    100.57 o
   1  15  -1   144673.48   145414.41   3034.58 o
   3  15  -1     1512.90     1060.28     93.01 o
   5  15  -1    81576.91    80672.21    788.14 o
   7  15  -1    12773.63    12646.43    373.69 o
   9  15  -1     2137.65     2080.79    158.75 o
  11  15  -1     5262.54     5322.43    329.98 o
  13  15  -1      518.80      428.25     87.10 o
   1  17  -1   129888.20   130329.35    977.78 o
   3  17  -1    26340.34    26021.52    400.97 o
   5  17  -1    46562.53    43386.30    597.84 o
   7  17  -1    10098.49     9951.37    342.47 o
   9  17  -1     4498.30     3931.51    282.32 o
  11  17  -1     1271.90     1340.63     98.93 o
  13  17  -1      398.81      232.70    222.84 o
   1  19  -1    56802.70    57242.09    389.01 o
   3  19  -1     4029.13     4328.87    194.57 o
   5  19  -1    75307.18    70183.46    773.35 o
   7  19  -1     4638.34     4251.30    255.37 o
   9  19  -1     1928.44     2110.04    160.72 o
  11  19  -1     1044.24     1308.42     99.59 o
  13  19  -1     1038.87      946.89     98.27 o
   1  21  -1   138290.52   133567.50    625.86 o
   3  21  -1    15046.69    14536.60    329.32 o
   5  21  -1    37245.81    36468.85    574.51 o
   7  21  -1    22917.85    23909.51    524.88 o
   9  21  -1     1482.36     1587.13    108.13 o
  11  21  -1     4593.59     4688.76    332.94 o
  13  21  -1      546.66      419.05    221.52 o
   1  23  -1   177111.02   172122.89    746.82 o
   3  23  -1    10522.07    10437.79    291.53 o
   5  23  -1    28805.23    28842.14    523.24 o
   7  23  -1     4812.52     5158.42    279.04 o
   9  23  -1    10412.71    10705.00    420.69 o
  11  23  -1     6391.62     6240.06    401.63 o
  13  23  -1     4540.70     3840.47    296.79 o
   1  25  -1   115581.86   113518.91   2871.40 o
   3  25  -1    42122.47    42218.22    569.25 o
   5  25  -1    15651.93    15334.93    402.95 o
   7  25  -1     3143.92     3153.23    238.94 o
   9  25  -1     9270.32     9024.86    398.67 o
  11  25  -1     6749.11     6769.22    405.90 o
  13  25  -1     2812.78     2920.20    226.45 o
   1  27  -1    69187.45    65564.60    505.36 o
   3  27  -1      599.93      488.07     48.64 o
   5  27  -1     1891.84     2278.65    178.14 o
   7  27  -1     6181.05     6457.31    315.19 o
   9  27  -1     5880.42     6068.83    334.25 o
  11  27  -1    11048.96    11138.19    488.73 o
  13  27  -1     2849.56     3153.23    266.88 o
   1  29  -1    46797.41    43816.02    434.43 o
   3  29  -1    64090.72    64397.30    732.93 o
   5  29  -1    40416.21    41328.18    671.47 o
   7  29  -1    10940.49    11160.53    401.96 o
   9  29  -1     5812.82     6077.05    362.52 o
  11  29  -1     5283.67     5653.72    368.44 o
  13  29  -1     3868.95     3872.02    305.33 o
   1  31  -1    26548.26    25728.68    350.69 o
   3  31  -1    15456.34    15202.80    381.25 o
   5  31  -1    41407.57    41943.13    687.24 o
   7  31  -1    31108.08    31646.66    671.14 o
   9  31  -1      457.71      463.09     72.96 o
  11  31  -1     6696.10     6298.57    406.89 o
   1  33  -1    12149.71    12365.08    262.70 o
   3  33  -1      812.78      917.31     57.52 o
   5  33  -1    22270.95    22030.20    513.05 o
   7  33  -1     9046.37     8651.82    395.71 o
   9  33  -1      614.50      695.46     85.78 o
  11  33  -1     2418.83     2560.31    210.02 o
   1  35  -1    16212.66    15670.64    305.31 o
   3  35  -1     1587.19     1642.35    117.01 o
   5  35  -1     6848.44     6624.28    310.92 o
   7  35  -1     6243.54     6345.24    352.00 o
   9  35  -1     3644.20     3747.79    249.79 o
  11  35  -1       54.01      230.72     90.38 o
   1  37  -1    11667.32    11132.19   1450.57 o
   3  37  -1     4838.87     5224.81    263.26 o
   5  37  -1     9807.51     9887.94    377.64 o
   7  37  -1    15862.66    16447.46    521.27 o
   9  37  -1      750.91      837.44     85.12 o
  11  37  -1     4595.04     5069.03    385.85 o
   1  39  -1     6971.29     4326.37   2082.92 o
   3  39  -1      723.24      752.65     67.71 o
   5  39  -1     7688.87     7851.19    337.87 o
   7  39  -1     2068.22     1635.77    135.74 o
   9  39  -1      989.12     1007.36     97.29 o
  11  39  -1     1911.37     2191.55    148.89 o
   1  41  -1     1204.48      381.31   7530.25 o
   3  41  -1     5262.85     5533.76    307.96 o
   5  41  -1      156.28      185.37    155.79 o
   7  41  -1     4071.38     3912.45    245.51 o
   9  41  -1     3890.73     3870.05    258.00 o
  11  41  -1     1716.94     2007.17    125.22 o
   1  43  -1    11312.82     8994.35  12946.51 o
   3  43  -1     2132.99     2592.19    195.56 o
   5  43  -1    13420.04    13842.45    468.35 o
   7  43  -1     1346.55     1222.64    109.45 o
   9  43  -1     1606.91     1494.12    109.12 o
  11  43  -1     3187.06     3428.32    248.80 o
   1  45  -1    24723.62    22026.25  11759.53 o
   3  45  -1     4627.15     4742.99    319.14 o
   5  45  -1     9326.45     9238.16    416.09 o
   7  45  -1     1884.96     1898.05    165.98 o
   9  45  -1     4457.11     4788.67    299.09 o
   1  47  -1     9150.83     4752.80  14480.40 o
   3  47  -1     1113.77     1206.21    116.68 o
   5  47  -1     6070.68     6001.45    350.03 o
   7  47  -1     9082.15     8614.35    425.62 o
   9  47  -1      182.97      229.08    224.48 o
   1  49  -1      473.57    -6400.13   6400.13 o
   3  49  -1     1085.15     1026.43     98.93 o
   5  49  -1     6663.92     6634.47    400.32 o
   7  49  -1     8406.34     8570.64    422.01 o
   9  49  -1     4873.15     5094.00    382.90 o
   3  51  -1     7569.44     7400.26    414.78 o
   5  51  -1    25589.43    26948.04    719.78 o
   7  51  -1     2574.50     2652.34    220.21 o
   9  51  -1     1695.58     1812.60    146.26 o
   1  53  -1    12062.02     5568.70   1897.06 o
   3  53  -1     8306.81     8113.79    457.50 o
   5  53  -1    10155.22     9896.48    474.59 o
   7  53  -1     8922.25     8603.83    460.46 o
   1  55  -1     3262.06    -2403.54   2403.54 o
   3  55  -1     4002.04     3840.14    270.16 o
   5  55  -1     6102.70     5988.31    373.04 o
   7  55  -1     1701.19     1633.47    135.08 o
   3  57  -1      942.98      822.65    110.43 o
   5  57  -1     1638.97     1501.35    135.74 o
   7  57  -1     1323.04     1439.56    123.58 o
   3  59  -1     1075.13      567.61    296.46 o
   5  59  -1     2793.87     2974.76    245.19 o
   7  59  -1      246.75      -80.85    249.13 o
   3  61  -1     4786.60     4665.42    346.74 o
   5  61  -1     1756.39     1917.11    145.27 o
   1  63  -1      391.55     -868.34    868.34 o
   3  63  -1       69.49     -277.72    277.72 o
   5  63  -1     1059.43     1008.02    116.35 o
   1  65  -1      520.81     -508.61    508.61 o
   3  65  -1      950.65      834.16    121.28 o
   1  67  -1     1258.95     -996.35    996.35 o
   4   0   0     1158.81      920.27     64.09 o
   8   0   0     3917.51     4215.15    238.61 o
  12   0   0    15873.61    15591.62    546.57 o
   2   2   0    71150.83    70525.95    409.52 o
   4   2   0    69234.66    65991.33    567.94 o
   6   2   0       59.97      193.91     90.38 o
   8   2   0       32.25      148.56    104.52 o
  10   2   0    14941.20    13791.18    454.55 o
  14   2   0     4003.93     3994.94    276.41 o
   2   4   0   176611.55   175649.64    658.98 o
   4   4   0    12759.24    11655.18    251.76 o
   6   4   0    68384.56    64319.07    698.75 o
   8   4   0       58.69        9.86    117.33 o
  10   4   0     6641.90     6568.73    330.97 o
  12   4   0    11025.91    10449.96    456.19 o
  14   4   0      215.96      303.36    207.06 o
   2   6   0    55971.49    51139.21    373.37 o
   4   6   0   370695.31   355337.63   1331.10 o
   6   6   0    12926.60    13305.41    334.25 o
   8   6   0       86.40      211.00    116.68 o
  10   6   0     1208.97     1944.39    150.20 o
  12   6   0     2011.88     2255.97    181.10 o
  14   6   0     2602.64     2638.54    211.33 o
   0   8   0    14938.38    13391.19    172.55 o
   2   8   0    74062.42    72988.64    464.73 o
   4   8   0    18537.01    19190.19    322.75 o
   6   8   0    94742.13    89508.74    833.83 o
   8   8   0     3679.94     3685.01    242.88 o
  10   8   0    38204.77    37305.31    737.86 o
  12   8   0      111.19        0.00    190.63 o
  14   8   0      350.92      346.74    233.68 o
   2  10   0    90549.83    91240.16    543.94 o
   4  10   0     2275.03     1510.22    117.99 o
   6  10   0     1743.60     1750.81    127.52 o
   8  10   0      834.17      688.89     56.86 o
  12  10   0      116.71      100.24    164.00 o
  14  10   0       23.08      308.29    191.61 o
   0  12   0   216410.47   217858.98    802.93 o
   2  12   0     8802.16     9214.50    189.97 o
   4  12   0    55011.33    56889.57    567.94 o
   6  12   0    22228.93    20753.98    420.36 o
   8  12   0     2151.90     2363.77    164.33 o
  10  12   0    14511.73    14345.97    474.92 o
  12  12   0     4625.26     4101.43    259.98 o
  14  12   0        5.05     -210.35    210.35 o
   2  14   0    16779.63    14691.40    252.09 o
   4  14   0     9683.12     9404.14    251.76 o
   6  14   0     7362.01     7017.36    262.28 o
   8  14   0     3472.49     3411.56    239.60 o
  10  14   0     1953.53     1997.64    162.03 o
  12  14   0        0.80       17.09    210.02 o
  14  14   0     1112.38      913.36    105.17 o
   0  16   0   817410.44   857830.81   7138.97 o
   2  16   0      787.62      867.35     73.29 o
   4  16   0     5546.52     5155.79    199.17 o
   6  16   0      337.71      285.94     43.06 o
   8  16   0     1194.90     1285.09    103.53 o
  10  16   0        5.14      152.83    126.87 o
  12  16   0    16277.06    16399.15    581.74 o
  14  16   0      653.57      338.53    235.65 o
   2  18   0      914.69     1356.08    104.52 o
   4  18   0     3498.29     2914.29    159.40 o
   6  18   0     1776.34     2092.62    161.05 o
   8  18   0     1329.09     1172.35     82.82 o
  10  18   0     1045.77      907.78     82.17 o
  12  18   0     2802.72     2578.06    207.72 o
   0  20   0   175100.91   170558.58    934.40 o
   2  20   0    70065.81    74365.42    633.34 o
   4  20   0    11191.37    10946.90    285.94 o
   6  20   0     9345.55     8346.16    291.20 o
   8  20   0     3699.35     3857.89    242.56 o
  10  20   0     5982.22     5896.28    344.44 o
  12  20   0    13908.39    14745.30    551.17 o
   2  22   0    77951.13    78907.94    685.60 o
   4  22   0    48600.48    47524.87    592.26 o
   6  22   0     9040.73     7966.88    293.17 o
   8  22   0    24096.80    24003.18    561.03 o
  10  22   0     7127.15     7814.05    377.31 o
  12  22   0      531.98      381.58    245.84 o
   0  24   0    42304.29    47685.26    551.50 o
   2  24   0    13120.90    11936.84    290.87 o
   4  24   0    15729.57    16233.17    373.69 o
   6  24   0   113258.82   107440.14   1034.31 o
   8  24   0     4694.95     4125.75    277.72 o
  10  24   0    26524.81    25315.22    669.82 o
  12  24   0      636.62      540.99     96.30 o
   2  26   0    16583.76    17343.74    354.63 o
   4  26   0    44319.82    42800.61    592.26 o
   6  26   0       85.27      615.26     69.35 o
   8  26   0    10272.33    10297.13    402.95 o
  10  26   0       61.73      638.93     88.08 o
  12  26   0      114.50     -150.53    204.43 o
   0  28   0    16242.99    17100.85    371.39 o
   2  28   0    90200.02    97311.95    859.79 o
   4  28   0     5195.70     4847.83    237.63 o
   6  28   0    85906.46    88317.98    976.47 o
   8  28   0      770.50      793.40     73.29 o
  10  28   0    20852.64    22070.29    640.57 o
  12  28   0     6079.44     6700.20    418.39 o
   2  30   0    37699.16    34026.20    534.74 o
   4  30   0    70545.23    67716.84    792.09 o
   6  30   0     1029.00     1007.69     86.77 o
   8  30   0      893.49      911.72     72.96 o
  10  30   0    11263.76    11288.06    483.47 o
  12  30   0       77.39      577.14     88.74 o
   0  32   0   355341.81   374025.28   1809.64 o
   2  32   0     4539.19     5405.25    242.56 o
   4  32   0    12505.72    12917.26    375.34 o
   6  32   0      918.70      791.43     72.96 o
   8  32   0       25.99      174.52    136.07 o
  10  32   0     1193.38     1375.80    115.36 o
  12  32   0    11408.20    11269.65    539.01 o
   2  34   0     1102.46     1257.48     97.29 o
   4  34   0     1416.11     1295.28    104.19 o
   6  34   0      586.90      614.28     65.08 o
   8  34   0     3160.86     2556.37    215.93 o
  10  34   0     1939.84     1770.53    148.89 o
  12  34   0        3.08      306.97    232.37 o
   0  36   0   246708.00   247685.47   1591.73 o
   2  36   0        1.22       29.58    119.96 o
   4  36   0      529.49      286.60    143.30 o
   6  36   0     3668.86     3425.04    246.17 o
   8  36   0       12.92      242.88    155.79 o
  10  36   0      409.77      516.99     91.70 o
  12  36   0     6135.11     7035.11    447.32 o
   2  38   0      242.30      286.60    136.40 o
   4  38   0     8723.75     9463.30    343.13 o
   6  38   0        7.02       12.16    151.19 o
   8  38   0     2134.71     2227.70    175.18 o
  10  38   0     3327.59     3522.98    271.81 o
  12  38   0     3068.44     2710.84    232.04 o
   0  40   0    16580.35    17002.91    478.87 o
   2  40   0     3544.84     4073.82    255.37 o
   4  40   0     3263.37     3112.47    198.19 o
   6  40   0     8231.07     7543.56    361.20 o
   8  40   0      601.75      540.99     76.25 o
  10  40   0     9837.42     9223.70    454.55 o
   2  42   0      973.73      780.25     82.82 o
   4  42   0     5621.57     4790.32    286.27 o
   6  42   0     4228.00     3964.38    288.57 o
   8  42   0       33.67       31.55    178.14 o
  10  42   0      258.05      318.81    214.62 o
   0  44   0     2315.31     1914.15    189.64 o
   2  44   0    33410.59    35438.48    723.40 o
   4  44   0      481.10      492.34     71.65 o
   6  44   0    17044.31    17549.49    541.97 o
   8  44   0     3012.29     2766.39    206.73 o
  10  44   0     2077.98     2469.60    187.34 o
   2  46   0    35184.80    36558.90    752.98 o
   4  46   0    22277.67    21391.27    574.18 o
   6  46   0      663.54      621.51     78.88 o
   8  46   0      598.62      667.52     92.03 o
  10  46   0      171.21      258.00    207.06 o
   0  48   0    67247.25    70059.56   1033.99 o
   2  48   0     1805.39     1389.93    124.24 o
   4  48   0      163.37      126.21    159.07 o
   6  48   0     2605.84     2864.33    214.62 o
   8  48   0      671.68      763.82     88.08 o
  10  48   0      178.75     -163.35    232.70 o
   2  50   0    10308.21    11541.46    457.83 o
   4  50   0      174.43       29.58    173.86 o
   6  50   0      945.59      886.41     93.01 o
   8  50   0      254.69      380.92     86.44 o
   0  52   0   123179.54   120469.80   1428.06 o
   2  52   0     4577.67     4360.09    346.41 o
   4  52   0     6477.30     7174.14    376.98 o
   6  52   0     1231.34     1242.36    107.15 o
   8  52   0     1378.01     1565.11    143.96 o
   2  54   0     3862.89     3943.01    280.68 o
   4  54   0     3785.83     3760.93    257.02 o
   6  54   0      171.83       17.42    201.47 o
   8  54   0     3082.89     3070.73    223.82 o
   0  56   0      488.72      504.50    115.03 o
   2  56   0     8993.26     8834.89    444.36 o
   4  56   0      520.93      366.79     99.59 o
   6  56   0     5126.68     4613.82    366.13 o
   8  56   0      515.96      536.38     99.91 o
   2  58   0     1512.10      974.50    135.74 o
   4  58   0     6459.40     6620.00    402.29 o
   6  58   0      313.81      190.30    236.31 o
   0  60   0      114.11       75.26    193.58 o
   2  60   0     5389.70     4814.64    341.16 o
   4  60   0      161.43      245.84    208.05 o
   6  60   0    12393.88    12402.89    577.47 o
   2  62   0     5661.20     5246.83    331.95 o
   4  62   0      900.08     1110.24    107.80 o
   0  64   0     4693.00     3371.79    271.15 o
   2  64   0      129.78      227.77    201.80 o
   4  64   0       24.43      355.95    168.93 o
   2  66   0     1091.14     1026.10    117.99 o
   1   1   1    38383.84    40666.64    706.37 o
   3   1   1   406086.78   423783.97   3367.39 o
   5   1   1   120193.68   116295.34    748.05 o
   7   1   1    86913.82    85279.17    955.27 o
   9   1   1     5195.98     4814.30    192.48 o
  11   1   1     9919.74    10171.37    308.39 o
  13   1   1      252.37      270.91    126.19 o
   1   3   1     9719.94    10034.11    607.38 o
   3   3   1   174064.14   168502.45    785.18 o
   5   3   1   134270.20   130139.19    892.99 o
   7   3   1    18071.81    18232.12    418.72 o
   9   3   1    16375.50    16484.60    464.73 o
  11   3   1     6393.81     6435.62    353.32 o
  13   3   1     1858.70     1456.98    121.94 o
   1   5   1   132251.59   137973.02   2294.58 o
   3   5   1    38350.55    38223.27    384.21 o
   5   5   1     6376.85     6553.61    219.22 o
   7   5   1    98315.85    98530.63    951.49 o
   9   5   1     1163.99     1128.64     90.38 o
  11   5   1     9452.80     9560.26    408.20 o
  13   5   1     2877.03     2652.67    226.45 o
   1   7   1    92714.28    92096.84   1391.08 o
   3   7   1    34179.96    33655.14    369.09 o
   5   7   1    50442.75    50005.64    567.28 o
   7   7   1      148.12      253.07    133.11 o
   9   7   1     5023.59     5168.28    287.58 o
  11   7   1    17684.96    17468.63    552.16 o
  13   7   1     2333.84     2829.49    226.12 o
   1   9   1   153452.69   156799.28   1803.07 o
   3   9   1     3657.99     3740.23    142.97 o
   5   9   1    31018.41    31300.24    455.20 o
   7   9   1     4713.58     4475.13    241.24 o
   9   9   1    13060.05    12765.41    427.27 o
  11   9   1     5044.34     4606.92    350.69 o
  13   9   1     3139.48     3100.64    257.67 o
   1  11   1    12662.17    13403.44    350.52 o
   3  11   1      292.52      128.84     85.12 o
   5  11   1    13238.87    12343.08    298.76 o
   7  11   1     8284.02     8207.46    290.87 o
   9  11   1     6704.09     7124.84    319.79 o
  11  11   1     6038.46     6600.28    342.80 o
  13  11   1     2364.50     2532.05    228.75 o
   1  13   1    11564.49    10555.68    173.04 o
   3  13   1    20630.54    22104.15    329.32 o
   5  13   1     2938.68     2928.75    169.59 o
   7  13   1     5998.03     5363.84    252.74 o
   9  13   1     7655.95     7974.44    362.85 o
  11  13   1     4287.06     4531.00    322.75 o
  13  13   1      766.48      268.52    216.92 o
   1  15   1   146024.61   153962.14   2896.21 o
   3  15   1     1473.19      935.39     57.85 o
   5  15   1    78730.18    74942.23    736.21 o
   7  15   1    12607.17    12990.22    368.11 o
   9  15   1     2848.47     2782.16    195.23 o
  11  15   1     5540.61     5306.32    339.18 o
  13  15   1      637.44      496.62     86.77 o
   1  17   1   132835.75   140236.81   1781.87 o
   3  17   1    23866.53    22500.19    357.92 o
   5  17   1    45829.47    43851.36    590.61 o
   7  17   1    10035.16     9293.71    329.65 o
   9  17   1     5456.48     4578.00    283.64 o
  11  17   1     1491.29     1779.73    149.54 o
  13  17   1      403.49      555.45     87.75 o
   1  19   1    58594.75    62458.48    680.18 o
   3  19   1     4927.59     5123.26    196.54 o
   5  19   1    74649.21    71618.77    773.68 o
   7  19   1     5093.61     5434.50    274.44 o
   9  19   1     2459.70     2002.24    146.59 o
  11  19   1     1167.97     1166.44     90.71 o
  13  19   1     1073.29     1071.45     97.61 o
   1  21   1   138506.64   140133.23    631.83 o
   3  21   1    16578.84    16153.31    329.98 o
   5  21   1    36055.28    34746.96    573.52 o
   7  21   1    21997.94    21540.48    501.87 o
   9  21   1     1033.52      971.87     74.61 o
  11  21   1     4813.87     5009.54    340.17 o
  13  21   1      735.73      523.24    247.81 o
   1  23   1   182205.80   186429.13    764.26 o
   3  23   1    10664.29     9459.03    268.19 o
   5  23   1    27808.29    28433.28    508.12 o
   7  23   1     4520.60     4046.22    242.88 o
   9  23   1     9832.36     9650.64    398.02 o
  11  23   1     6398.80     6261.43    386.18 o
  13  23   1     4840.90     4859.99    382.90 o
   1  25   1   117996.14   121759.41    650.55 o
   3  25   1    42045.09    42360.53    562.02 o
   5  25   1    15276.78    15722.75    388.16 o
   7  25   1     3151.90     2883.06    199.17 o
   9  25   1     8446.42     7787.10    382.57 o
  11  25   1     7239.36     7407.16    416.75 o
  13  25   1     2860.24     3054.30    208.70 o
   1  27   1    69477.66    69323.34    520.32 o
   3  27   1      851.58      662.92     51.27 o
   5  27   1     1894.09     1755.08    122.59 o
   7  27   1     6351.62     6288.05    300.40 o
   9  27   1     5082.56     5010.52    309.93 o
  11  27   1    11452.27    10190.64    479.20 o
  13  27   1     2953.59     3038.85    208.37 o
   1  29   1    44678.30    44291.37   1064.39 o
   3  29   1    64633.23    64818.32    744.76 o
   5  29   1    40534.47    41254.56    651.75 o
   7  29   1    10309.10    10013.82    379.61 o
   9  29   1     5706.49     6125.36    343.13 o
  11  29   1     5924.24     6448.11    400.32 o
  13  29   1     3875.84     3953.53    299.74 o
   1  31   1    26930.24    28225.77   1125.03 o
   3  31   1    15782.98    15020.39    383.23 o
   5  31   1    41106.26    41721.93    677.38 o
   7  31   1    30770.90    29942.19    637.61 o
   9  31   1      784.58      741.47     81.18 o
  11  31   1     7068.31     6637.75    402.62 o
   1  33   1    12727.21    13175.82    369.42 o
   3  33   1      820.78      759.88     56.53 o
   5  33   1    21192.68    21154.63    495.30 o
   7  33   1     9324.36     9217.78    382.90 o
   9  33   1      800.29      890.03     81.51 o
  11  33   1     2597.45     2386.12    129.82 o
   1  35   1    16470.28    17047.59    407.38 o
   3  35   1     1149.57     1249.92    111.75 o
   5  35   1     6720.24     6297.58    300.40 o
   7  35   1     6712.70     7298.37    349.04 o
   9  35   1     3773.14     3590.35    242.23 o
  11  35   1      122.30      444.36     83.81 o
   1  37   1    12699.92    13353.28   1068.66 o
   3  37   1     3901.18     3446.73    229.74 o
   5  37   1     9623.24     9765.67    368.44 o
   7  37   1    15747.54    14918.84    490.70 o
   9  37   1      748.47      956.42    117.99 o
  11  37   1     4633.74     4712.42    370.41 o
   1  39   1     7898.86     7929.15    242.76 o
   3  39   1      906.28      894.96     82.50 o
   5  39   1     7153.04     7103.80    334.25 o
   7  39   1     2064.85     1885.23    156.45 o
   9  39   1     1296.60     1368.90    116.68 o
  11  39   1     2233.45     2128.12    162.69 o
   1  41   1     1849.64     1627.08    427.76 o
   3  41   1     5023.24     4707.82    273.78 o
   5  41   1      109.31       37.80    164.66 o
   7  41   1     4300.46     4692.37    301.39 o
   9  41   1     3365.24     3144.35    245.19 o
  11  41   1     2109.18     2071.59    129.82 o
   1  43   1    11288.39    11194.20    457.01 o
   3  43   1     1546.97     1632.49    117.66 o
   5  43   1    13768.85    13390.21    472.29 o
   7  43   1     1253.24     1101.69     92.03 o
   9  43   1     1267.11     1225.93    114.70 o
  11  43   1     3327.74     3245.58    262.93 o
   1  45   1    23050.80    23134.06    566.95 o
   3  45   1     4728.79     4138.57    285.28 o
   5  45   1     9868.46     9518.19    422.99 o
   7  45   1     1568.61     1625.91    135.74 o
   9  45   1     4390.03     4447.85    346.09 o
   1  47   1     8472.24     8010.30   1140.14 o
   3  47   1     1156.02     1319.93    110.43 o
   5  47   1     5569.76     4938.22    321.44 o
   7  47   1     9396.35     9236.19    441.40 o
   9  47   1      368.81      386.84     93.01 o
   1  49   1      520.73       -3.62    496.62 o
   3  49   1      778.19      827.25     83.81 o
   5  49   1     6518.59     6876.69    380.92 o
   7  49   1     8119.76     7884.71    416.75 o
   9  49   1     5255.29     5611.98    410.18 o
   1  51   1     5965.93     5754.96    271.15 o
   3  51   1     6947.72     7102.49    384.21 o
   5  51   1    25260.29    26789.95    699.40 o
   7  51   1     2494.29     2868.93    236.97 o
   9  51   1     2076.74     2053.18    173.21 o
   1  53   1    12433.74    12807.70    761.19 o
   3  53   1     7610.58     6729.45    405.25 o
   5  53   1     9957.79     9130.36    466.05 o
   7  53   1     8745.51     8917.05    480.84 o
   1  55   1     3778.84     2341.78    920.76 o
   3  55   1     4325.82     4136.27    267.21 o
   5  55   1     6064.75     5975.16    402.95 o
   7  55   1     1706.37     1548.02    124.56 o
   1  57   1     7694.58     6748.05    340.23 o
   3  57   1     1087.52     1400.45    111.75 o
   5  57   1     1652.49     1539.47    143.63 o
   7  57   1     1294.87     1366.92    120.95 o
   1  59   1    10663.90    10623.17    771.38 o
   3  59   1      733.95      500.23    242.56 o
   5  59   1     2780.36     2917.57    227.11 o
   7  59   1      226.70       82.17    217.58 o
   1  61   1     5857.64     3804.11    815.59 o
   3  61   1     4711.35     4745.95    293.17 o
   5  61   1     1774.41     1971.67    157.43 o
   1  63   1      397.05     -235.98    235.98 o
   3  63   1      163.14     -143.30    264.58 o
   5  63   1      905.29      958.72    104.84 o
   1  65   1      477.65      528.26    247.16 o
   3  65   1     1020.26     1247.95    140.34 o
   1  67   1     1290.78     1060.01    221.03 o
   2   0   2   140329.56   139040.13    674.75 o
   6   0   2    69392.49    63955.57    706.30 o
  10   0   2    23533.85    23478.63    594.56 o
  14   0   2     4355.33     4153.36    283.64 o
   0   2   2    20218.10    20311.27    229.41 o
   2   2   2    12088.67    12083.76    212.32 o
   4   2   2   119935.80   122635.38    798.66 o
   6   2   2    71902.88    69399.61    733.58 o
   8   2   2     3083.26     2757.51    209.03 o
  10   2   2      629.61      848.29     85.78 o
  12   2   2    27462.57    25720.14    692.83 o
  14   2   2      481.31      771.38     97.94 o
   2   4   2    70213.88    69000.93    487.41 o
   4   4   2    27279.64    29644.42    399.99 o
   6   4   2     6476.21     6900.03    250.77 o
   8   4   2    18866.61    17637.90    453.56 o
  10   4   2     5869.37     5511.74    317.16 o
  12   4   2      814.33     1629.53    142.64 o
  14   4   2     1991.14     1700.19    143.63 o
   0   6   2   165698.64   168925.45    690.86 o
   2   6   2    15125.67    15772.38    246.50 o
   4   6   2    35515.27    35767.80    446.33 o
   6   6   2   106630.16   105780.04    911.39 o
   8   6   2     1866.13     1733.39    157.76 o
  10   6   2     5191.39     4919.15    305.00 o
  12   6   2     4175.68     4853.09    331.62 o
  14   6   2     1375.37     1287.39    116.68 o
   2   8   2     6228.66     5905.15    165.98 o
   4   8   2    17253.72    14832.40    296.79 o
   6   8   2     7124.21     7655.96    259.32 o
   8   8   2    24161.13    22560.34    513.05 o
  10   8   2     2772.30     2656.61    197.53 o
  12   8   2     1447.63     1238.09     97.29 o
  14   8   2       10.24       84.47    204.10 o
   0  10   2     7761.29     7768.04    173.21 o
   2  10   2     3525.61     2926.78    127.19 o
   4  10   2    21039.22    21073.45    354.96 o
   6  10   2    45591.52    43371.84    595.22 o
   8  10   2     1178.05     1279.17    104.84 o
  10  10   2     1834.84     1911.20    155.13 o
  12  10   2     1615.83     1698.88    130.81 o
  14  10   2      266.05       21.03    250.12 o
   2  12   2    54879.34    58904.95    514.36 o
   4  12   2     4437.20     5289.89    195.56 o
   6  12   2     1242.29     1282.13    104.84 o
   8  12   2     5878.79     5661.28    282.65 o
  10  12   2     6314.47     5038.13    303.03 o
  12  12   2     1000.75      958.06     92.36 o
  14  12   2      150.70      106.49    220.86 o
   0  14   2     2284.48     1304.81    101.56 o
   2  14   2   109338.48   115165.12    751.33 o
   4  14   2    17538.80    17317.77    343.79 o
   6  14   2    32663.54    32878.50    536.06 o
   8  14   2     6925.41     7192.54    301.72 o
  10  14   2     1717.11     1748.84    153.82 o
  12  14   2     7751.08     7513.98    414.78 o
  14  14   2       29.27       43.06    192.60 o
   2  16   2    14973.17    13545.01    292.18 o
   4  16   2     4972.52     5625.46    228.09 o
   6  16   2    10770.70     9549.74    329.98 o
   8  16   2     1407.75     1587.79    116.02 o
  10  16   2     4165.78     4441.93    313.22 o
  12  16   2      299.30      522.25     91.37 o
   0  18   2     1043.86      864.39     62.12 o
   2  18   2     2298.61     2154.08    144.94 o
   4  18   2    23855.11    22667.48    409.85 o
   6  18   2     8714.56     8844.42    307.63 o
   8  18   2     3289.36     2903.77    227.77 o
  10  18   2      387.75      213.63    165.65 o
  12  18   2    10479.63    10140.68    491.69 o
   2  20   2    45116.69    44214.54    524.22 o
   4  20   2    15489.11    15406.58    350.03 o
   6  20   2    13197.20    13195.31    371.06 o
   8  20   2     2141.38     2141.59    178.79 o
  10  20   2     5564.15     5564.98    336.55 o
  12  20   2      590.42      472.62    224.15 o
   0  22   2   121345.13   127370.48    899.23 o
   2  22   2    31447.63    32333.57    466.71 o
   4  22   2    15255.64    15796.71    362.19 o
   6  22   2    69108.31    69343.41    830.21 o
   8  22   2     2446.09     2563.27    168.93 o
  10  22   2     2961.28     3613.36    257.67 o
  12  22   2     5278.80     5526.86    382.90 o
   2  24   2      306.72      251.10    102.87 o
   4  24   2    65188.62    68745.88    757.58 o
   6  24   2      983.52     1214.75    100.90 o
   8  24   2    15761.35    14930.34    458.49 o
  10  24   2     1344.51     1148.03    116.02 o
  12  24   2     1784.94     1914.48    161.70 o
   0  26   2     8522.96     9864.27    290.87 o
   2  26   2    12230.70    12467.64    319.14 o
   4  26   2     9404.45     9614.49    315.52 o
   6  26   2    74139.29    71015.66    878.85 o
   8  26   2      411.96      732.93     70.01 o
  10  26   2     4065.95     3997.90    318.15 o
  12  26   2       75.15      113.72    197.53 o
   2  28   2      163.64      118.32     37.80 o
   4  28   2    14880.39    15183.08    397.03 o
   6  28   2     3604.05     3650.50    253.40 o
   8  28   2    31569.37    31740.32    675.08 o
  10  28   2     1489.49     1705.45    146.59 o
  12  28   2     1712.63     1455.34    114.05 o
   0  30   2    81308.49    86813.34    875.90 o
   2  30   2     6377.73     6102.68    249.13 o
   4  30   2     5721.60     4942.49    254.72 o
   6  30   2    40663.54    40020.09    694.14 o
   8  30   2     4382.64     4340.04    284.30 o
  10  30   2     2485.25     2408.80    187.01 o
  12  30   2     5007.39     5475.59    377.97 o
   2  32   2    30757.41    30602.15    543.29 o
   4  32   2     4313.48     3898.97    238.28 o
   6  32   2     2128.88     2253.34    158.42 o
   8  32   2     1774.65     1407.68    117.33 o
  10  32   2     5955.97     5532.77    381.25 o
  12  32   2     1693.41     1867.48    169.26 o
   0  34   2     5625.67     5805.90    260.96 o
   2  34   2     6305.75     6091.84    281.67 o
   4  34   2    47273.89    47143.28    728.98 o
   6  34   2     1795.89     2046.28    146.91 o
   8  34   2     3066.69     3064.49    208.05 o
  10  34   2      437.63      683.96     88.41 o
  12  34   2     9849.94     9137.26    510.09 o
   2  36   2    18569.85    19259.21    458.82 o
   4  36   2      263.41      239.93    150.53 o
   6  36   2     6894.37     7182.68    340.83 o
   8  36   2     1627.96     1385.66    120.62 o
  10  36   2     1853.13     2366.40    179.12 o
  12  36   2       45.62      272.14    252.09 o
   0  38   2     4262.99     4839.62    268.19 o
   2  38   2     1230.56      954.78     73.62 o
   4  38   2     1691.06     1826.40    136.40 o
   6  38   2    24538.05    24244.42    593.57 o
   8  38   2      945.45     1040.23    104.52 o
  10  38   2       33.68      -17.75    168.61 o
   2  40   2     1765.12     1798.79    158.42 o
   4  40   2     2805.99     2984.29    236.97 o
   6  40   2     3514.38     3409.59    231.05 o
   8  40   2     4782.04     4125.42    306.97 o
  10  40   2      297.64       73.62    189.31 o
   0  42   2     1565.85     1703.48    122.59 o
   2  42   2     2357.07     2185.96    179.78 o
   4  42   2     4443.68     4457.05    292.51 o
   6  42   2     6944.47     6974.31    359.23 o
   8  42   2     2284.68     2041.02    143.63 o
  10  42   2      334.82      364.82     83.81 o
   2  44   2     8778.85     8326.11    369.09 o
   4  44   2     2542.91     2516.27    207.06 o
   6  44   2      219.35      204.10    193.58 o
   8  44   2     8349.51     8379.03    419.38 o
  10  44   2     1445.09     1337.02    124.24 o
   0  46   2    11996.53    12523.18    452.25 o
   2  46   2     5169.73     5417.74    311.90 o
   4  46   2     9246.43     9056.41    406.89 o
   6  46   2    13442.70    12653.01    485.77 o
   8  46   2      956.58      962.34    100.57 o
  10  46   2     3072.74     3141.40    280.02 o
   2  48   2      838.80      887.07    101.23 o
   4  48   2      398.81      279.04    165.32 o
   6  48   2     1250.67     1125.68     96.30 o
   8  48   2     2256.34     2074.87    162.36 o
  10  48   2     2607.66     2863.67    258.33 o
   0  50   2     5041.59     5936.71    330.31 o
   2  50   2     7364.13     6568.73    379.28 o
   4  50   2     6671.34     6570.38    376.98 o
   6  50   2     1781.52     2245.45    200.82 o
   8  50   2      834.98      773.02     99.91 o
   2  52   2    20272.56    21458.32    625.45 o
   4  52   2       67.42      354.63    165.98 o
   6  52   2     3101.48     2770.00    213.30 o
   8  52   2      861.57      847.30     96.30 o
   0  54   2    13323.64    15172.90    549.53 o
   2  54   2      500.77      -82.82    223.49 o
   4  54   2     4734.85     4892.86    333.93 o
   6  54   2     9852.92     9607.25    493.99 o
   8  54   2      959.52      937.36    106.82 o
   2  56   2     4429.83     4670.02    352.00 o
   4  56   2     2896.34     3258.73    254.72 o
   6  56   2      573.29      470.98    257.35 o
   0  58   2     5497.19     5947.55    412.15 o
   2  58   2       57.80      329.98    162.03 o
   4  58   2     1724.72     1705.78    120.62 o
   6  58   2    10972.56    10886.10    550.85 o
   2  60   2      233.52      153.82    178.14 o
   4  60   2     5877.58     5295.48    387.17 o
   6  60   2        6.87     -255.70    255.70 o
   0  62   2     2902.42     3017.49    235.98 o
   2  62   2      429.94      381.91    191.61 o
   4  62   2      832.08      561.36    106.49 o
   2  64   2       41.14       63.10    195.89 o
   4  64   2      247.51      146.91     99.26 o
   0  66   2     1722.87     1880.30    144.28 o
   2  66   2     1514.58     1592.39    122.26 o
   1   1   3    20314.56    21029.70    146.09 o
   3   1   3    25452.91    24036.35    249.72 o
   5   1   3    68071.55    68387.97    493.04 o
   7   1   3    17892.80    16394.06    475.42 o
   9   1   3    18060.30    17805.47    350.70 o
  11   1   3     5175.85     5249.53    243.42 o
  13   1   3      239.83      400.12    166.45 o
   1   3   3    21803.33    21570.55    528.33 o
   3   3   3    13757.88    16239.09    295.80 o
   5   3   3     8527.90     8579.19    259.32 o
   7   3   3     3706.39     3438.84    215.28 o
   9   3   3     3870.65     3652.14    264.91 o
  11   3   3    10210.36     9397.89    445.34 o
  13   3   3     5477.72     4978.97    327.02 o
   1   5   3    27937.76    29812.67    581.90 o
   3   5   3    45100.95    47338.51    499.90 o
   5   5   3    25020.92    24883.35    429.24 o
   7   5   3    15629.43    16546.39    420.04 o
   9   5   3     9333.56     8262.02    357.59 o
  11   5   3     5006.17     4211.53    320.45 o
  13   5   3     2476.77     2247.09    193.91 o
   1   7   3   171208.05   178105.72   1145.90 o
   3   7   3    20732.47    24349.27    367.45 o
   5   7   3     7055.38     7510.69    248.14 o
   7   7   3     2299.87     2236.58    156.12 o
   9   7   3    12975.70    11762.32    421.35 o
  11   7   3     6507.27     6865.85    362.52 o
  13   7   3     9025.68     7855.13    467.04 o
   1   9   3    72183.82    70217.66    594.56 o
   3   9   3     9310.33     9894.18    244.86 o
   5   9   3    10216.52    11294.30    303.69 o
   7   9   3     3684.94     3347.47    230.07 o
   9   9   3     5572.43     4785.06    281.67 o
  11   9   3     3038.00     2729.58    178.47 o
  13   9   3     5425.85     5595.88    399.00 o
   1  11   3    15087.73    16401.71    230.23 o
   3  11   3    12023.76    14046.55    290.87 o
   5  11   3     8859.49     8009.94    268.52 o
   7  11   3     2966.24     3283.05    212.32 o
   9  11   3     1328.65     1580.56    135.08 o
  11  11   3     4110.65     4358.12    310.92 o
  13  11   3     3193.93     3333.99    263.26 o
   1  13   3     1088.62     1759.07     84.82 o
   3  13   3     3494.39     4178.34    183.72 o
   5  13   3    31265.55    31392.92    502.86 o
   7  13   3     3372.81     3697.50    228.09 o
   9  13   3     1452.78     1573.98    117.99 o
  11  13   3     2618.58     3241.64    230.72 o
  13  13   3     5314.53     4883.33    378.62 o
   1  15   3    14099.25    16475.11    257.18 o
   3  15   3    17847.12    16994.04    342.14 o
   5  15   3    12144.89    12152.12    334.58 o
   7  15   3    16976.42    15943.95    425.62 o
   9  15   3     1015.19     1078.36     93.34 o
  11  15   3     1981.23     2036.42    150.20 o
  13  15   3     1083.98     1028.73    111.42 o
   1  17   3    16806.88    18861.20    323.74 o
   3  17   3     6761.51     6825.09    232.04 o
   5  17   3     4606.15     4807.08    236.31 o
   7  17   3    14818.93    13501.63    405.57 o
   9  17   3     2348.31     2549.80    188.00 o
  11  17   3     2304.91     2174.13    179.78 o
  13  17   3     1392.01     1323.54    140.67 o
   1  19   3    26325.15    28288.85    478.05 o
   3  19   3     2534.61     2254.98    153.82 o
   5  19   3     2094.01     2119.24    141.66 o
   7  19   3     2212.48     2093.61    170.91 o
   9  19   3     4135.17     4121.81    292.51 o
  11  19   3     4620.67     3991.00    312.89 o
  13  19   3     2932.30     3031.62    253.73 o
   1  21   3     6948.10     7041.58    165.35 o
   3  21   3     4248.60     4279.57    197.20 o
   5  21   3    22281.14    23259.41    469.34 o
   7  21   3    29818.15    29717.71    596.86 o
   9  21   3     2555.82     2523.17    196.54 o
  11  21   3     4554.06     4658.52    350.69 o
  13  21   3     1614.22     1931.57    147.90 o
   1  23   3    28057.95    28252.45   1030.37 o
   3  23   3    19947.26    19449.51    399.66 o
   5  23   3     9503.24     9286.15    315.52 o
   7  23   3     4140.89     4004.15    256.03 o
   9  23   3     3413.11     3617.96    270.49 o
  11  23   3     7109.20     7140.61    397.69 o
  13  23   3     8178.55     7353.59    482.81 o
   1  25   3    33763.91    34544.70   1128.97 o
   3  25   3     2705.60     2629.33    178.47 o
   5  25   3     3955.79     3978.84    232.04 o
   7  25   3     1511.25     1788.28    137.71 o
   9  25   3     3542.66     3475.98    264.25 o
  11  25   3     4750.02     4544.47    296.46 o
  13  25   3     6638.83     7262.88    465.06 o
   1  27   3    23750.49    23610.86    359.89 o
   3  27   3     1043.44     1123.71     94.66 o
   5  27   3    11516.18    11447.79    365.81 o
   7  27   3     3398.33     3503.26    246.83 o
   9  27   3     4929.32     4900.42    316.83 o
  11  27   3     6717.32     6896.08    422.01 o
   1  29   3    49981.39    49451.22    834.65 o
   3  29   3    14237.36    14482.04    383.55 o
   5  29   3     8707.31     8673.51    330.97 o
   7  29   3      850.77      966.61     92.36 o
   9  29   3     5047.92     6296.92    353.32 o
  11  29   3     5560.64     5400.65    401.96 o
   1  31   3    28415.48    29051.30    378.69 o
   3  31   3     3237.20     3046.74    211.66 o
   5  31   3    33785.94    33458.27    633.01 o
   7  31   3    10822.62     9985.22    412.81 o
   9  31   3     2380.53     2738.45    216.26 o
  11  31   3     1179.51     1283.44    103.53 o
   1  33   3    29489.01    31183.63    571.06 o
   3  33   3     1806.69     1678.83    118.98 o
   5  33   3      745.79      836.13     80.85 o
   7  33   3     8473.71     8030.31    368.76 o
   9  33   3     5648.75     6161.19    345.43 o
  11  33   3     1177.74     1011.64    102.22 o
   1  35   3     1398.80     1402.24     81.45 o
   3  35   3    12280.87    11650.90    377.97 o
   5  35   3     3091.35     3142.71    246.17 o
   7  35   3     4738.28     4179.98    289.88 o
   9  35   3     2302.07     2723.66    216.59 o
  11  35   3     1448.28     1564.45    130.15 o
   1  37   3     8665.27     8382.84    236.92 o
   3  37   3    17502.46    16581.56    469.66 o
   5  37   3    19463.03    19295.36    527.18 o
   7  37   3     1624.39     1832.32    147.57 o
   9  37   3     1451.55     1524.68    111.42 o
  11  37   3     2887.73     3074.68    228.09 o
   1  39   3    14151.09    14927.62    632.35 o
   3  39   3     6833.95     6484.26    322.75 o
   5  39   3     5734.56     6129.63    321.44 o
   7  39   3      365.49      235.65    175.51 o
   9  39   3     1883.75     1955.90    142.97 o
  11  39   3     3177.20     3130.88    235.98 o
   1  41   3     2239.88     2253.81    124.22 o
   3  41   3     7299.45     7102.16    340.17 o
   5  41   3       33.44     -148.89    175.84 o
   7  41   3      754.17      751.33     84.80 o
   9  41   3      956.37     1116.48     91.37 o
  11  41   3     1649.65     1893.78    124.24 o
   1  43   3     9304.43     9800.51    271.44 o
   3  43   3      117.74      155.46    141.66 o
   5  43   3     2838.31     2650.04    210.35 o
   7  43   3     1750.95     1955.24    163.02 o
   9  43   3     3420.37     3140.08    222.18 o
   1  45   3     5662.60     5569.73    228.70 o
   3  45   3     1767.64     2194.84    186.35 o
   5  45   3     1881.87     2136.99    159.07 o
   7  45   3     2141.20     2254.65    185.70 o
   9  45   3     1376.34     1498.39    112.08 o
   1  47   3     1679.22     1367.12    128.02 o
   3  47   3     3985.87     3744.50    275.09 o
   5  47   3     2898.66     2946.50    215.28 o
   7  47   3     6669.15     7020.32    394.73 o
   9  47   3     1234.89     1497.41    107.47 o
   1  49   3     2668.67     2576.12    131.61 o
   3  49   3      700.04      805.56     90.05 o
   5  49   3     2275.31     2447.58    151.84 o
   7  49   3     3016.70     2916.26    220.21 o
   9  49   3     1111.05      996.52    113.06 o
   1  51   3      518.08      494.30     69.60 o
   3  51   3     8067.97     8248.55    402.29 o
   5  51   3     3912.65     4279.57    341.16 o
   7  51   3     8133.51     8896.35    471.97 o
   1  53   3      686.04      670.79     59.09 o
   3  53   3     6888.11     7319.08    405.57 o
   5  53   3     5687.05     5028.60    372.38 o
   7  53   3     9219.52     9512.60    486.43 o
   1  55   3     6743.81     7430.51    284.26 o
   3  55   3     1821.32     1716.95    138.04 o
   5  55   3      913.89      810.49    106.16 o
   7  55   3     1655.43     1807.34    126.87 o
   1  57   3     4225.31     4286.94    473.61 o
   3  57   3     1521.61     1343.92    115.69 o
   5  57   3     1304.14     1237.76    109.12 o
   7  57   3     4150.81     4987.19    380.92 o
   1  59   3     6833.00     7114.64    436.47 o
   3  59   3     2503.99     2971.80    192.93 o
   5  59   3     1948.46     2167.89    186.68 o
   1  61   3     2434.46     2090.63    106.05 o
   3  61   3     1797.67     1675.54    142.31 o
   5  61   3      669.62      845.33     99.59 o
   1  63   3     2071.73     1916.74    133.93 o
   3  63   3      339.57      302.04     99.26 o
   1  65   3     1525.94     1565.89     88.43 o
   0   0   4   172390.80   176719.45    940.32 o
   4   0   4    58408.22    56468.87    628.41 o
   8   0   4    24587.35    22849.56    540.00 o
  12   0   4    16679.17    16059.97    601.13 o
   2   2   4   104740.11   102690.26    755.93 o
   4   2   4    12775.45    12005.21    299.42 o
   6   2   4    11373.94    10991.93    328.34 o
   8   2   4    12646.54    12419.00    412.81 o
  10   2   4     5090.83     5104.19    315.19 o
  12   2   4     2740.69     2250.71    179.12 o
   0   4   4   111612.81   115519.09    772.37 o
   2   4   4    32152.61    36054.73    452.25 o
   4   4   4    10527.71    10870.32    291.86 o
   6   4   4    22628.98    20407.57    446.99 o
   8   4   4     7721.60     7382.84    329.98 o
  10   4   4     2923.52     2544.54    168.28 o
  12   4   4     7890.57     7331.57    422.01 o
   2   6   4    41281.04    40419.10    484.13 o
   4   6   4    39486.76    37917.29    523.57 o
   6   6   4     4273.82     4260.51    229.74 o
   8   6   4    10751.64    10897.27    378.30 o
  10   6   4     2248.74     2501.48    196.21 o
  12   6   4     1132.22     1514.50    122.59 o
   0   8   4    36193.58    39875.48    467.69 o
   2   8   4     1856.51     1310.72     97.61 o
   4   8   4    10076.36    11466.19    301.06 o
   6   8   4    81611.46    78954.60    859.79 o
   8   8   4      395.80      580.10     61.79 o
  10   8   4     6808.00     5644.52    334.91 o
  12   8   4      553.54      602.45     93.34 o
   2  10   4    37247.64    38827.36    491.69 o
   4  10   4    46243.76    45632.08    585.68 o
   6  10   4     4325.06     6150.67    283.31 o
   8  10   4     3988.72     3818.45    255.05 o
  10  10   4      564.87      701.70     74.61 o
  12  10   4     2048.98     2707.88    217.58 o
   0  12   4    14842.55    14760.75    299.09 o
   2  12   4   111310.91   121915.28    881.48 o
   4  12   4     7403.08     6173.02    278.38 o
   6  12   4    14477.66    12549.15    361.20 o
   8  12   4     2183.74     1887.20    141.33 o
  10  12   4     3387.52     3059.56    242.23 o
  12  12   4     1061.90     1185.50    102.22 o
   2  14   4    26399.76    27478.17    437.46 o
   4  14   4    18626.62    17320.07    382.90 o
   6  14   4     7716.46     8068.11    300.40 o
   8  14   4     2019.51     1903.97    160.39 o
  10  14   4     3745.37     3924.61    289.56 o
  12  14   4      893.30      887.40     97.61 o
   0  16   4   181382.67   181590.95   1090.52 o
   2  16   4     9867.21     9921.13    276.74 o
   4  16   4    11149.85    11140.48    315.85 o
   6  16   4      127.33       77.24    140.67 o
   8  16   4     6018.15     5618.89    308.62 o
  10  16   4      912.06     1263.72    120.29 o
  12  16   4     5508.05     5303.04    367.45 o
   2  18   4    23127.04    24260.20    430.55 o
   4  18   4     7706.48     7690.80    271.81 o
   6  18   4    18454.48    19250.33    466.71 o
   8  18   4      708.08      812.79     70.66 o
  10  18   4     4757.05     4417.61    295.80 o
  12  18   4      372.70      435.48    226.45 o
   0  20   4    83990.70    83703.51    790.11 o
   2  20   4     9219.09     7973.45    268.19 o
   4  20   4     2023.10     1837.90    132.45 o
   6  20   4    15810.00    14351.23    418.39 o
   8  20   4      997.46     1407.02    110.43 o
  10  20   4      674.66      451.92    193.91 o
  12  20   4     6147.74     5635.98    417.41 o
   2  22   4    30353.96    31512.89    514.03 o
   4  22   4    47307.50    45795.42    659.31 o
   6  22   4     4034.80     4517.19    257.35 o
   8  22   4     6313.38     6397.83    326.37 o
  10  22   4     4282.66     4647.68    315.19 o
  12  22   4     3452.87     3536.78    268.52 o
   0  24   4     4056.37     3888.78    201.80 o
   2  24   4    14679.16    13956.17    360.22 o
   4  24   4     7304.75     7109.72    289.88 o
   6  24   4    49629.83    47756.25    747.06 o
   8  24   4      595.17      612.31     67.71 o
  10  24   4    11944.16    12398.62    497.27 o
  12  24   4      456.94      445.01     98.60 o
   2  26   4      769.25      744.10     53.90 o
   4  26   4    26851.66    26995.03    534.74 o
   6  26   4      231.58      225.14    170.91 o
   8  26   4    15195.53    14166.19    478.21 o
  10  26   4      280.73      353.97     87.75 o
  12  26   4     2770.75     2659.90    182.74 o
   0  28   4     6359.35     6573.66    267.53 o
   2  28   4    21878.87    21643.69    469.34 o
   4  28   4      852.63     1049.76     81.18 o
   6  28   4    36839.53    36169.11    682.97 o
   8  28   4      445.64      620.85     72.31 o
  10  28   4     5589.06     5849.61    380.27 o
  12  28   4     3072.77     2658.58    188.33 o
   2  30   4    54656.56    53039.23    738.51 o
   4  30   4    23715.90    22950.79    524.22 o
   6  30   4     6044.88     6344.25    318.48 o
   8  30   4     9572.05     9415.31    414.45 o
  10  30   4     3556.53     3287.98    263.59 o
  12  30   4      386.10      812.14    104.84 o
   0  32   4    44958.93    44120.87    698.75 o
   2  32   4      271.55      320.12     58.17 o
   4  32   4     8880.65     9398.88    356.27 o
   6  32   4     7530.86     6370.55    339.18 o
   8  32   4     4167.15     4509.96    297.77 o
  10  32   4      502.15     -105.83    240.91 o
  12  32   4     8589.36     8213.38    517.65 o
   2  34   4    29887.86    30190.66    588.31 o
   4  34   4      490.73      528.17     63.10 o
   6  34   4      687.39      561.36     74.94 o
   8  34   4     1389.46     1413.27     98.93 o
  10  34   4     2732.61     2762.11    235.00 o
   0  36   4    38135.84    40036.86    703.02 o
   2  36   4     2447.38     2061.40    175.51 o
   4  36   4     8143.99     7934.01    359.89 o
   6  36   4     5337.34     5517.98    302.04 o
   8  36   4     5247.92     5266.23    339.18 o
  10  36   4      196.14      222.84    198.19 o
   2  38   4    13593.33    13159.81    424.97 o
   4  38   4     6257.62     6304.48    321.44 o
   6  38   4     1944.37     2015.38    159.73 o
   8  38   4     4264.89     4630.26    326.37 o
  10  38   4      418.62      152.50    210.35 o
   0  40   4    30298.70    30302.08    643.53 o
   2  40   4     5273.65     5097.62    300.40 o
   4  40   4     2598.88     2575.43    186.35 o
   6  40   4     5195.60     5670.49    333.93 o
   8  40   4      851.09      997.50     91.70 o
  10  40   4      455.12      434.17     93.01 o
   2  42   4     6618.72     7106.43    334.25 o
   4  42   4     3061.21     2912.97    207.39 o
   6  42   4     2920.29     3077.96    227.44 o
   8  42   4     3600.67     4136.60    319.46 o
  10  42   4      328.77      382.24    210.02 o
   0  44   4     8603.79     9506.35    410.50 o
   2  44   4      674.34      603.43     72.64 o
   4  44   4      809.46      821.34     80.19 o
   6  44   4    14114.54    13914.10    516.99 o
   8  44   4       97.34      322.42    180.77 o
  10  44   4     2953.27     2834.09    245.19 o
   2  46   4     5787.55     6076.39    347.40 o
   4  46   4     7772.33     7420.96    392.10 o
   6  46   4     1109.52     1231.19    106.49 o
   8  46   4      787.00      734.24     94.98 o
   0  48   4     9688.71     9938.88    448.96 o
   2  48   4     5662.44     5553.15    333.27 o
   4  48   4     4847.91     4920.80    310.92 o
   6  48   4     1098.95     1228.88    101.89 o
   8  48   4     2248.47     2214.23    194.57 o
   2  50   4    11821.41    12756.54    483.47 o
   4  50   4     6150.85     6106.63    387.83 o
   6  50   4      475.29      418.72     86.44 o
   8  50   4        6.78      258.00    176.49 o
   0  52   4    43652.23    47542.29    942.29 o
   2  52   4      186.52      -33.20    202.46 o
   4  52   4     2461.09     2227.70    199.50 o
   6  52   4      507.09      519.95    239.27 o
   8  52   4     1670.80     1652.21    133.77 o
   2  54   4     7319.77     7611.26    422.34 o
   4  54   4     3814.92     4219.09    319.79 o
   6  54   4      118.72      358.25     83.81 o
   0  56   4    12333.56    12889.98    556.43 o
   2  56   4     1105.23     1093.80    123.25 o
   4  56   4     1079.56     1199.96    107.47 o
   6  56   4     6514.92     7383.50    440.41 o
   2  58   4     1371.02     1269.64    115.69 o
   4  58   4    11669.52    11583.20    554.46 o
   6  58   4      772.29      815.09    114.05 o
   0  60   4      924.52     1020.84    107.47 o
   2  60   4     4279.11     4190.83    304.35 o
   4  60   4      506.06      488.07    228.42 o
   2  62   4     5747.95     6073.10    437.13 o
   0  64   4     3890.00     4986.53    320.12 o
   1   1   5    91855.96    98669.38    933.12 o
   3   1   5    30900.17    32728.85    351.73 o
   5   1   5    85039.06    85411.54    621.41 o
   7   1   5    22205.63    21553.38    360.78 o
   9   1   5     8436.74     8263.14    284.79 o
  11   1   5     5320.17     5141.65    241.54 o
  13   1   5     1697.12     1530.49    142.81 o
   1   3   5    18244.77    19715.12    259.47 o
   3   3   5    23542.31    23211.75    421.68 o
   5   3   5    17320.46    15704.02    384.54 o
   7   3   5    39168.08    39702.93    675.74 o
   9   3   5    10494.53    10681.34    413.13 o
  11   3   5     1860.05     2168.87    176.17 o
  13   3   5      547.59      499.57     99.91 o
   1   5   5   125103.72   136521.95   4324.27 o
   3   5   5    42284.07    43138.81    577.14 o
   5   5   5     7341.80     7534.03    270.49 o
   7   5   5     4295.96     4693.36    256.36 o
   9   5   5     2169.96     2196.81    189.97 o
  11   5   5     6698.77     6475.72    369.42 o
  13   5   5     1426.52     1344.58    117.66 o
   1   7   5    78098.73    84249.89   1301.68 o
   3   7   5    25093.03    24199.39    435.15 o
   5   7   5      351.18      422.99     48.97 o
   7   7   5    11684.95    12641.18    398.67 o
   9   7   5     2427.05     2552.75    202.79 o
  11   7   5     5877.82     5565.31    363.18 o
  13   7   5     2400.93     2451.85    164.99 o
   1   9   5    18800.46    17947.95    646.49 o
   3   9   5     9775.86     9396.25    282.98 o
   5   9   5    27016.51    26732.10    518.31 o
   7   9   5     4434.28     4277.27    263.92 o
   9   9   5       87.07      246.83     60.80 o
  11   9   5    10518.68     8945.65    459.48 o
  13   9   5     1640.33     2039.71    174.19 o
   1  11   5    39866.76    41650.57    391.48 o
   3  11   5    26182.36    26170.41    467.36 o
   5  11   5     4761.49     5361.87    248.14 o
   7  11   5      705.96      880.50     81.51 o
   9  11   5     1322.84     1484.59    124.89 o
  11  11   5     6870.95     6833.31    380.92 o
  13  11   5     2864.42     2905.74    229.08 o
   1  13   5    49912.77    52325.80   1044.17 o
   3  13   5    28167.68    27630.68    494.31 o
   5  13   5     7730.96     7419.65    292.18 o
   7  13   5    14604.28    13574.59    419.05 o
   9  13   5      265.78      294.16    139.35 o
  11  13   5      698.27     1008.02     94.33 o
  13  13   5      370.78      647.14     95.97 o
   1  15   5    10434.45    10697.97    415.11 o
   3  15   5     6865.30     6102.02    252.42 o
   5  15   5    18710.48    18321.85    449.29 o
   7  15   5     6034.51     6360.36    308.29 o
   9  15   5     5943.38     5691.19    322.09 o
  11  15   5     3389.66     3303.76    255.37 o
  13  15   5      964.90     1152.31    105.83 o
   1  17   5    64966.06    69069.77    530.55 o
   3  17   5     7222.11     6565.77    263.59 o
   5  17   5    19305.12    20077.59    465.06 o
   7  17   5    14420.08    14199.38    444.03 o
   9  17   5     5149.47     4595.09    309.93 o
  11  17   5      619.87      792.74     90.05 o
   1  19   5    43164.64    46139.36    759.38 o
   3  19   5    16472.50    16307.12    402.29 o
   5  19   5    18998.74    18581.83    462.76 o
   7  19   5    15948.09    16304.82    474.27 o
   9  19   5     3010.09     2958.33    224.81 o
  11  19   5      422.38      529.81     83.15 o
   1  21   5    14930.75    14808.02    268.07 o
   3  21   5    21016.71    20957.10    455.53 o
   5  21   5     1907.31     2080.79    154.47 o
   7  21   5     6222.14     6283.12    329.32 o
   9  21   5     7940.76     8024.40    378.95 o
  11  21   5     2048.41     1940.45    159.07 o
   1  23   5    46885.16    47040.20    470.92 o
   3  23   5    24430.07    24381.81    509.43 o
   5  23   5     9769.23     9511.61    354.96 o
   7  23   5     9284.32     9045.56    373.04 o
   9  23   5       59.55      -45.68    168.61 o
  11  23   5     7351.05     7145.87    429.24 o
   1  25   5    49999.71    52045.68   1014.10 o
   3  25   5     6739.56     6464.22    286.93 o
   5  25   5     1539.66     1468.15    129.49 o
   7  25   5     1587.15     1531.26    126.21 o
   9  25   5     1815.92     2097.55    172.55 o
  11  25   5    10470.94    10692.18    509.10 o
   1  27   5    53610.32    54938.66    537.45 o
   3  27   5    20816.18    20401.65    483.80 o
   5  27   5     7818.70     7505.43    319.14 o
   7  27   5      197.18      187.01    150.86 o
   9  27   5     1458.81     1481.63    114.38 o
  11  27   5     8502.27     8215.68    449.62 o
   1  29   5    48858.17    50916.25   1481.14 o
   3  29   5    15850.56    16711.06    456.52 o
   5  29   5     3400.61     3129.24    241.90 o
   7  29   5    17388.10    16881.30    518.31 o
   9  29   5     4752.84     4930.66    337.21 o
  11  29   5     4289.33     4559.92    311.90 o
   1  31   5     7384.46     7791.18    284.79 o
   3  31   5    23809.54    24665.12    551.17 o
   5  31   5    12070.65    11875.71    426.94 o
   7  31   5     8093.94     8797.09    387.83 o
   9  31   5     3723.39     4320.65    311.90 o
  11  31   5     2923.09     2924.48    230.72 o
   1  33   5    30170.11    32305.85    449.07 o
   3  33   5     5626.41     5767.11    303.03 o
   5  33   5    24807.11    26814.27    617.24 o
   7  33   5     6291.49     6253.21    351.67 o
   9  33   5     3083.02     2721.69    219.88 o
  11  33   5     1854.88     1774.80    161.70 o
   1  35   5    12458.23    13032.15    410.01 o
   3  35   5     4242.20     4083.03    275.42 o
   5  35   5    18444.90    17741.10    522.91 o
   7  35   5     9438.91     9333.15    425.62 o
   9  35   5     1063.02     1147.38     97.94 o
  11  35   5       84.20      413.79    228.75 o
   1  37   5    14467.94    15521.85    426.77 o
   3  37   5      944.24      879.18     77.57 o
   5  37   5     3144.87     3558.80    266.55 o
   7  37   5     2999.79     2876.82    228.09 o
   9  37   5      717.49      867.02     89.40 o
   1  39   5    17493.72    18742.70    384.39 o
   3  39   5     8723.76     9048.85    376.32 o
   5  39   5      207.28      388.81    167.62 o
   7  39   5     3937.47     3913.10    309.93 o
   9  39   5      666.92      501.55    229.74 o
   1  41   5    12543.56    13691.91    588.97 o
   3  41   5    13502.54    13834.24    478.21 o
   5  41   5     1699.63     1831.99    125.22 o
   7  41   5      260.94      150.53    211.00 o
   9  41   5      363.80      420.36     86.44 o
   1  43   5     4500.06     4640.85    230.45 o
   3  43   5      279.83     -200.82    200.82 o
   5  43   5      811.37     1009.99     77.57 o
   7  43   5     1170.08     1168.41     99.91 o
   9  43   5      674.45      373.37    226.78 o
   1  45   5     7383.15     7216.92    262.88 o
   3  45   5    15218.28    15812.48    535.07 o
   5  45   5     1852.89     1937.82    155.46 o
   7  45   5     5263.51     4805.76    379.61 o
   9  45   5      825.42      924.54    102.87 o
   1  47   5    12322.70    13122.35    357.89 o
   3  47   5     3948.26     3800.70    303.69 o
   5  47   5     5355.36     5309.61    363.51 o
   7  47   5     3375.08     3714.26    278.05 o
   1  49   5      186.57      -14.35    136.34 o
   3  49   5     6445.45     6571.03    370.41 o
   5  49   5     8481.67     8836.20    458.49 o
   7  49   5     2261.57     2676.33    169.59 o
   1  51   5    11751.91    11844.33    364.57 o
   3  51   5     1886.83     1834.62    118.98 o
   5  51   5     7385.08     7565.58    446.99 o
   7  51   5     6135.05     6374.82    426.28 o
   1  53   5     4550.78     4404.48    293.33 o
   3  53   5     2527.52     2944.85    231.05 o
   5  53   5     4732.65     4908.64    380.60 o
   7  53   5     2955.72     2646.75    181.75 o
   1  55   5     5826.79     5955.77    561.53 o
   3  55   5     4583.33     4990.15    371.39 o
   5  55   5     3496.84     3637.35    289.88 o
   1  57   5     2877.41     3026.18    177.76 o
   3  57   5     3347.10     4388.69    340.50 o
   5  57   5      756.70      532.11    236.97 o
   1  59   5     5108.53     5351.67    267.33 o
   3  59   5     3001.61     3018.47    216.26 o
   1  61   5     9184.53     9438.18    373.30 o
   3  61   5     1097.79     1466.18    116.02 o
   2   0   6   103975.54   104241.55    914.02 o
   6   0   6    29650.33    28758.99    570.89 o
  10   0   6    17903.26    17607.33    589.96 o
   0   2   6   234142.05   243666.20   1364.30 o
   2   2   6    16440.62    16293.65    370.08 o
   4   2   6    37106.12    35455.24    576.15 o
   6   2   6    19941.76    19128.40    479.52 o
   8   2   6      801.78      843.69     85.45 o
  10   2   6     3437.38     4127.07    306.65 o
  12   2   6     5935.34     5583.06    364.82 o
   2   4   6    37477.00    37252.72    552.16 o
   4   4   6    31022.96    30331.33    537.70 o
   6   4   6    14065.58    13043.14    405.57 o
   8   4   6     5321.57     5367.13    306.97 o
  10   4   6    10796.25    10741.48    465.06 o
  12   4   6       65.91      157.10    206.40 o
   0   6   6    19941.10    18858.89    396.70 o
   2   6   6     8380.63     7971.15    268.19 o
   4   6   6     5274.54     5736.55    259.32 o
   6   6   6    41055.84    39322.34    667.85 o
   8   6   6     1149.66      949.19     81.18 o
  10   6   6     8753.61     7984.30    409.52 o
  12   6   6     2249.24     2135.68    189.31 o
   2   8   6     6329.98     7239.54    258.00 o
   4   8   6    27310.61    27127.49    519.29 o
   6   8   6     2466.10     3365.55    223.49 o
   8   8   6    16643.20    16922.72    518.64 o
  10   8   6      112.06      356.60    176.17 o
  12   8   6      388.96      456.19     81.51 o
   0  10   6    16110.96    16579.92    375.67 o
   2  10   6    25029.32    25884.14    478.54 o
   4  10   6     3026.94     3097.03    206.40 o
   6  10   6    42397.07    42240.56    708.93 o
   8  10   6      313.97      377.31     63.10 o
  10  10   6    16604.77    14992.79    535.07 o
  12  10   6      972.42      942.29     93.34 o
   2  12   6     6234.31     6091.84    249.13 o
   4  12   6     9892.94     9635.85    318.48 o
   6  12   6     8968.02    10230.41    364.49 o
   8  12   6     5246.17     5239.27    305.00 o
  10  12   6     1024.37     1304.81    127.85 o
  12  12   6       21.33      419.71    173.21 o
   0  14   6    47249.52    47260.62    644.52 o
   2  14   6     5904.52     5069.35    239.60 o
   4  14   6    16723.54    16631.85    421.02 o
   6  14   6    17292.21    16516.15    457.83 o
   8  14   6      859.75      749.69     74.61 o
  10  14   6     1085.28     1273.91    128.18 o
  12  14   6     3848.28     3612.38    266.88 o
   2  16   6    46249.08    46163.53    653.39 o
   4  16   6     5542.85     5453.24    280.35 o
   6  16   6      546.33      610.33     63.43 o
   8  16   6      457.65      400.64     66.06 o
  10  16   6     7675.17     7062.39    403.60 o
  12  16   6      416.65     -101.89    254.39 o
   0  18   6    80154.24    78985.49    853.22 o
   2  18   6      246.16      288.90    145.60 o
   4  18   6    15473.50    14324.28    404.26 o
   6  18   6     1533.61     1385.99     87.75 o
   8  18   6      824.14      778.61     74.28 o
  10  18   6     2605.35     2406.17    171.89 o
  12  18   6     3761.14     3642.28    296.79 o
   2  20   6    32742.19    30897.62    560.38 o
   4  20   6    15204.71    14368.32    416.75 o
   6  20   6      135.69      291.53     62.12 o
   8  20   6    12212.06    11210.16    442.39 o
  10  20   6     6193.08     6743.25    399.66 o
  12  20   6      316.62      457.18    225.79 o
   0  22   6    14970.08    15388.50    399.99 o
   2  22   6    18650.47    18909.18    453.56 o
   4  22   6     7746.04     8130.88    337.21 o
   6  22   6    44638.78    44475.17    768.75 o
   8  22   6     6691.27     7038.40    361.86 o
  10  22   6     4543.08     4655.89    339.18 o
  12  22   6     1384.20     1636.10    138.70 o
   2  24   6     4505.30     4284.83    241.90 o
   4  24   6    27068.94    27533.39    578.45 o
   6  24   6     2306.74     2673.05    203.12 o
   8  24   6    17917.48    17425.58    553.47 o
  10  24   6      146.55      285.94    199.17 o
   0  26   6      872.34      954.78     76.25 o
   2  26   6    25093.00    25291.23    536.06 o
   4  26   6     2265.31     2418.66    171.56 o
   6  26   6    46247.63    43707.07    787.81 o
   8  26   6      530.77      432.53    209.36 o
  10  26   6     8914.39     8083.56    447.97 o
   2  28   6    22895.42    21504.33    512.72 o
   4  28   6    36514.97    35421.06    680.34 o
   6  28   6       98.42       65.73    167.62 o
   8  28   6     3665.14     4046.54    306.32 o
  10  28   6     2572.53     2617.83    169.92 o
   0  30   6    60588.00    59196.80    844.02 o
   2  30   6     9390.76     8811.55    343.13 o
   4  30   6    15761.04    16251.58    480.84 o
   6  30   6    17772.29    17792.37    524.55 o
   8  30   6     1630.30     1659.11    155.79 o
  10  30   6     4351.48     4320.32    307.96 o
   2  32   6    20172.92    20086.46    516.01 o
   4  32   6     6986.94     6357.73    331.95 o
   6  32   6     3391.16     3459.55    238.94 o
   8  32   6     2001.25     1850.72    112.40 o
  10  32   6     6837.39     7317.43    424.31 o
   0  34   6    42298.82    44671.71    774.01 o
   2  34   6     2939.26     3136.14    241.90 o
   4  34   6     8097.21     8055.62    378.95 o
   6  34   6     1328.91     1170.38     91.70 o
   8  34   6      471.21      411.49     78.88 o
  10  34   6      487.61      802.60    102.87 o
   2  36   6    10804.38    10906.80    400.32 o
   4  36   6     4500.99     5331.30    318.81 o
   6  36   6     2015.79     1952.94    172.22 o
   8  36   6     2039.06     1902.32    136.73 o
  10  36   6     4322.39     4403.48    316.51 o
   0  38   6    23675.79    26241.07    632.35 o
   2  38   6     1891.40     1950.64    143.96 o
   4  38   6     6059.72     5831.20    344.44 o
   6  38   6     5933.14     6159.21    356.27 o
   8  38   6     1325.17     1112.54     98.60 o
  10  38   6     1563.29     1739.30    117.99 o
   2  40   6       24.17       20.71     58.83 o
   4  40   6     4498.50     4583.26    318.48 o
   6  40   6     3468.09     3254.79    251.76 o
   8  40   6     1518.63     1724.51    120.62 o
   0  42   6    12061.59    11305.80    453.89 o
   2  42   6     5531.04     5623.49    336.88 o
   4  42   6     1386.19     1506.28    123.58 o
   6  42   6    17336.99    17195.18    592.26 o
   8  42   6      216.87      315.52    175.18 o
   2  44   6     2722.18     2830.15    202.79 o
   4  44   6    10939.35    10838.44    470.32 o
   6  44   6     1304.88     1050.42    106.49 o
   8  44   6     3121.83     3059.89    218.89 o
   0  46   6    14959.19    14513.92    528.17 o
   2  46   6     4257.07     4039.31    319.14 o
   4  46   6      180.87      -65.40    209.69 o
   6  46   6     5084.08     5059.82    346.74 o
   8  46   6      749.40      731.28     94.98 o
   2  48   6    13150.62    13864.14    528.50 o
   4  48   6      539.16      593.90     85.12 o
   6  48   6      741.41      842.37     97.29 o
   0  50   6    18953.50    19352.88    628.74 o
   2  50   6      228.15       85.78    200.49 o
   4  50   6    10129.99    10584.38    469.66 o
   6  50   6     3237.29     3225.21    257.35 o
   2  52   6     9215.89     9328.54    475.58 o
   4  52   6     1350.00     1274.90    111.09 o
   6  52   6       89.57      256.36    211.33 o
   0  54   6     6717.29     7004.87    433.51 o
   2  54   6      136.65     -218.23    218.23 o
   4  54   6     2678.93     2425.23    198.51 o
   2  56   6     2261.33     2185.30    148.89 o
   4  56   6     2018.38     2479.46    193.91 o
   0  58   6     1455.79     1443.18    168.28 o
   2  58   6     1654.96     1449.42    145.93 o
   1   1   7    17711.11    18815.64    212.16 o
   3   1   7    28724.38    29487.57    519.46 o
   5   1   7    22994.78    23001.62    961.68 o
   7   1   7    30110.66    28581.28    448.30 o
   9   1   7     8163.76     8133.83    430.06 o
  11   1   7      824.42      685.00     64.60 o
   1   3   7     7774.05     8113.17    205.78 o
   3   3   7     3711.30     3604.82    211.00 o
   5   3   7    11777.70    10918.96    379.28 o
   7   3   7     4639.44     4013.02    265.23 o
   9   3   7     1368.36     1496.75    117.01 o
  11   3   7     5557.37     5011.51    352.66 o
   1   5   7     4048.50     3977.13    152.07 o
   3   5   7    19711.18    20152.85    456.52 o
   5   5   7    47140.72    46327.54    734.57 o
   7   5   7     1707.67     1963.13    169.59 o
   9   5   7     6677.67     6230.20    340.83 o
  11   5   7     1298.07     1548.35    100.24 o
   1   7   7     3202.37     2946.03    153.65 o
   3   7   7    12432.11    12260.91    366.46 o
   5   7   7     6926.99     6922.38    313.88 o
   7   7   7     4829.13     4732.80    278.38 o
   9   7   7     2822.60     2822.59    226.78 o
  11   7   7     6416.69     6828.05    427.92 o
   1   9   7     7109.65     6528.43    191.04 o
   3   9   7     4667.61     5217.91    251.10 o
   5   9   7     3894.65     3984.43    255.37 o
   7   9   7     4212.69     3322.82    260.63 o
   9   9   7     7871.23     7904.10    393.74 o
  11   9   7      959.89     1041.87     99.59 o
   1  11   7     8256.27     8429.94    214.16 o
   3  11   7    14131.32    13728.41    401.30 o
   5  11   7    23085.86    22468.97    532.11 o
   7  11   7     7455.42     7248.74    345.43 o
   9  11   7     3878.44     3568.66    245.51 o
  11  11   7     1314.78     1367.25    105.83 o
   1  13   7    15014.25    14506.93    287.25 o
   3  13   7      302.01      387.17     55.87 o
   5  13   7     6968.07     7781.51    339.84 o
   7  13   7     2956.06     2899.50    195.23 o
   9  13   7     1621.19     1550.32    131.80 o
  11  13   7     1181.87     1182.87     99.26 o
   1  15   7     9717.11     9747.03    237.57 o
   3  15   7    14702.83    13617.97    405.90 o
   5  15   7    26243.16    26019.22    579.11 o
   7  15   7     1068.45     1237.10    107.15 o
   9  15   7     3606.42     3924.94    311.58 o
  11  15   7     1037.15     1017.55    101.89 o
   1  17   7     7847.98     8648.52    227.83 o
   3  17   7     7059.25     7450.22    307.96 o
   5  17   7    16234.47    15841.40    456.52 o
   7  17   7     5719.80     5433.19    324.39 o
   9  17   7     1527.88     1604.88    129.49 o
  11  17   7      811.40      704.00     93.01 o
   1  19   7     8145.36     8159.55    227.46 o
   3  19   7    21145.87    20907.47    508.78 o
   5  19   7    10225.32    10548.23    384.87 o
   7  19   7     1592.72     1587.46    107.80 o
   9  19   7     2904.07     2927.43    232.37 o
  11  19   7     2022.55     1784.00    124.56 o
   1  21   7    13377.67    12688.83    370.74 o
   3  21   7     1110.06     1386.64    125.88 o
   5  21   7    53117.59    51455.72    828.90 o
   7  21   7     1248.57     1284.43     96.63 o
   9  21   7     3314.84     2860.71    208.70 o
  11  21   7      931.55     1257.15    113.06 o
   1  23   7    20849.96    20278.11    355.68 o
   3  23   7    11091.69    11426.75    390.13 o
   5  23   7     2363.67     2269.77    198.19 o
   7  23   7      237.54      259.98    162.03 o
   9  23   7     2766.98     2328.27    177.48 o
  11  23   7     2989.51     3333.34    261.95 o
   1  25   7    23404.52    23232.01    710.25 o
   3  25   7     5646.77     5516.67    283.31 o
   5  25   7     6716.76     7446.93    352.33 o
   7  25   7      863.24      765.14     77.24 o
   9  25   7     4717.46     4880.04    345.43 o
  11  25   7     1938.37     1941.76    127.19 o
   1  27   7    17215.80    17451.08    460.95 o
   3  27   7    12251.51    12836.08    422.99 o
   5  27   7    28293.36    26058.66    641.56 o
   7  27   7     2143.02     2105.11    148.89 o
   9  27   7     5643.04     5431.22    373.37 o
   1  29   7    11819.47    11166.20    289.08 o
   3  29   7    11036.23    11496.76    406.89 o
   5  29   7     1960.32     1991.72    142.97 o
   7  29   7     2000.99     2263.86    198.51 o
   9  29   7     1505.33     1294.29    116.35 o
   1  31   7     1718.26     1872.21    117.69 o
   3  31   7     6302.45     6536.19    339.84 o
   5  31   7    18233.34    17444.64    543.61 o
   7  31   7     4328.55     3692.57    261.29 o
   9  31   7     1347.60     1136.20    113.72 o
   1  33   7     5222.93     4979.54    234.67 o
   3  33   7     6673.91     7220.48    354.30 o
   5  33   7     7237.60     6868.15    365.81 o
   7  33   7     3644.39     3389.87    243.21 o
   9  33   7     4277.93     3811.88    253.73 o
   1  35   7     2466.77     2313.82    134.46 o
   3  35   7     1622.02     1636.43    122.26 o
   5  35   7     3031.98     2875.50    228.09 o
   7  35   7     9429.28     8556.51    437.13 o
   9  35   7     2671.60     2926.12    217.25 o
   1  37   7     2847.54     2833.57    147.57 o
   3  37   7      818.82      924.54     77.57 o
   5  37   7    10170.34    10872.29    466.38 o
   7  37   7     3243.24     3758.96    260.63 o
   9  37   7      986.28     1089.86    105.83 o
   1  39   7      929.32      915.63     75.26 o
   3  39   7     3398.02     4087.63    294.49 o
   5  39   7     3173.99     2983.64    234.34 o
   7  39   7       45.65      231.38    190.96 o
   9  39   7     1801.83     1668.31    128.51 o
   1  41   7     2347.47     2544.94    141.60 o
   3  41   7     4715.51     4346.29    317.16 o
   5  41   7     5475.57     5625.79    370.08 o
   7  41   7     2054.45     1818.84    144.61 o
   1  43   7     1757.53     1997.75    117.13 o
   3  43   7     7115.30     6954.26    396.37 o
   5  43   7      917.00      876.55     90.38 o
   7  43   7     2471.80     2382.18    202.13 o
   1  45   7     5217.30     5175.99    251.23 o
   3  45   7     1691.47     1380.73    124.89 o
   5  45   7     3611.01     3313.29    260.96 o
   7  45   7     2668.51     2206.01    192.93 o
   1  47   7     2054.85     2127.56    210.18 o
   3  47   7      161.64      193.26     83.15 o
   5  47   7     8848.75     7796.63    461.45 o
   7  47   7     3566.70     3777.69    268.52 o
   1  49   7     4424.16     5009.69    249.60 o
   3  49   7       38.00     -187.01    187.01 o
   5  49   7     7036.63     7534.68    440.41 o
   1  51   7     1349.48     1227.96     80.80 o
   3  51   7     9367.09     9757.78    490.70 o
   5  51   7     2697.15     2611.26    163.35 o
   1  53   7       97.97       16.39    312.23 o
   3  53   7      907.91     1023.14    108.79 o
   1  55   7     1392.28     1325.28     79.72 o
   3  55   7     1772.80     1941.76    174.52 o
   1  57   7     1946.35     2205.04    117.52 o
   0   0   8    13037.79    12902.79    389.47 o
   4   0   8      933.75      810.82     72.96 o
   8   0   8     2117.70     2404.53    194.90 o
   2   2   8    27928.38    28106.26    584.70 o
   4   2   8    13253.80    13130.56    422.67 o
   6   2   8     2280.15     1992.05    150.53 o
   8   2   8       97.58      197.86    154.47 o
  10   2   8     8562.63     8504.25    442.71 o
   0   4   8    73914.05    77074.30    938.67 o
   2   4   8     8418.91     8606.46    334.25 o
   4   4   8    26501.46    25566.32    577.80 o
   6   4   8     1064.51      895.29     82.82 o
   8   4   8       48.11      259.32    148.56 o
  10   4   8     1972.39     2099.85    157.76 o
   2   6   8     2562.91     2673.05    177.48 o
   4   6   8    17197.36    16949.01    490.37 o
   6   6   8     2089.77     2108.73    179.78 o
   8   6   8     8644.12     8217.32    386.51 o
  10   6   8     2239.84     2217.51    143.96 o
   0   8   8     9624.17     9149.09    351.67 o
   2   8   8    19821.98    19958.94    503.52 o
   4   8   8     8590.52     8302.12    352.33 o
   6   8   8     1120.06     1355.75    117.66 o
   8   8   8      347.82      448.63     69.68 o
  10   8   8     2151.18     2417.01    189.31 o
   2  10   8     2945.50     2959.97    232.70 o
   4  10   8    10077.68    10794.73    394.40 o
   6  10   8     4611.90     4664.11    297.44 o
   8  10   8    10783.21     9702.24    440.08 o
  10  10   8     2102.21     2422.27    188.65 o
   0  12   8    22416.18    24589.52    545.92 o
   2  12   8     2580.04     2531.06    178.79 o
   4  12   8      211.88      556.10     61.13 o
   6  12   8     4999.85     4675.94    297.77 o
   8  12   8     1256.34     1407.35    108.13 o
  10  12   8     4776.80     4953.33    365.81 o
   2  14   8     4921.26     5251.44    284.63 o
   4  14   8     7826.02     7408.80    342.14 o
   6  14   8      556.26      410.50    186.03 o
   8  14   8     8156.94     7413.08    404.59 o
  10  14   8     2946.22     2835.41    233.35 o
   0  16   8     4900.83     4670.02    273.45 o
   2  16   8     1046.56     1084.60     72.64 o
   4  16   8     3542.19     3884.84    269.18 o
   6  16   8       23.04      157.76    135.41 o
   8  16   8     1751.02     1562.48    137.38 o
  10  16   8      599.99      262.60    231.05 o
   2  18   8    20767.66    22734.20    546.90 o
   4  18   8     2612.44     2875.83    213.30 o
   6  18   8     2411.64     2532.38    198.51 o
   8  18   8      303.47       16.10    164.66 o
  10  18   8     5892.44     5728.66    403.27 o
   0  20   8    19654.90    20548.24    526.85 o
   2  20   8     4719.38     4243.42    275.75 o
   4  20   8     4724.85     4872.81    292.18 o
   6  20   8     3980.45     4151.72    290.54 o
   8  20   8        5.82       82.17    155.13 o
  10  20   8     3953.34     3815.49    267.21 o
   2  22   8    13648.67    12770.01    440.41 o
   4  22   8     7284.76     7483.74    346.41 o
   6  22   8      405.47      303.69    171.89 o
   8  22   8     8577.98     8520.35    446.99 o
  10  22   8     3194.47     2774.28    241.24 o
   0  24   8     1201.99     1296.26    120.29 o
   2  24   8    12507.54    12300.02    439.43 o
   4  24   8     1487.95     1839.55    146.26 o
   6  24   8     4100.08     4233.88    290.54 o
   8  24   8      729.21      811.48     92.68 o
  10  24   8     4889.93     5136.73    391.11 o
   2  26   8     1931.50     1905.61    150.20 o
   4  26   8    12736.21    11853.36    456.52 o
   6  26   8      587.97      845.99     80.52 o
   8  26   8    16093.03    14638.16    582.73 o
  10  26   8      112.19      220.86    218.89 o
   0  28   8     6635.63     7601.07    366.79 o
   2  28   8     1307.42     1307.44     82.50 o
   4  28   8     4146.33     4216.14    301.39 o
   6  28   8     3642.95     3753.04    299.09 o
   8  28   8       45.91      -17.75    207.39 o
   2  30   8     6691.87     6583.19    352.99 o
   4  30   8     4312.79     4820.55    310.59 o
   6  30   8      606.55      499.57    203.77 o
   8  30   8     6557.91     7006.52    417.08 o
   0  32   8     4429.12     4571.42    316.18 o
   2  32   8     8964.58     9032.42    403.93 o
   4  32   8     3608.24     3713.93    290.21 o
   6  32   8     6641.13     6699.54    381.91 o
   8  32   8      344.84      259.32     88.08 o
   2  34   8    12050.41    12497.55    470.32 o
   4  34   8     1773.94     1748.84    147.90 o
   6  34   8     7704.95     7547.50    416.09 o
   8  34   8       89.77        0.00    197.20 o
   0  36   8     9965.98    10318.16    459.80 o
   2  36   8      237.79      244.53     67.71 o
   4  36   8     1621.88     1679.16    137.05 o
   6  36   8      240.59        0.00    211.99 o
   8  36   8      139.37       58.17    199.17 o
   2  38   8     4239.70     4214.82    261.95 o
   4  38   8     2372.94     2439.04    200.82 o
   6  38   8      847.74      947.87     97.61 o
   8  38   8     2537.21     2973.12    246.17 o
   0  40   8     6377.30     7182.02    373.37 o
   2  40   8     4564.42     4434.37    335.90 o
   4  40   8     2341.40     2158.35    157.10 o
   6  40   8     1741.80     1915.80    156.12 o
   2  42   8     2353.62     2713.47    226.78 o
   4  42   8     7149.85     7469.61    426.61 o
   6  42   8      805.02      711.56     97.94 o
   0  44   8     6092.31     6598.97    394.07 o
   2  44   8     3814.77     4201.67    323.08 o
   4  44   8        1.87     -213.96    213.96 o
   6  44   8      492.34      537.70     96.30 o
   2  46   8     1132.63     1176.30    105.17 o
   4  46   8     2682.89     2787.42    247.49 o
   6  46   8      171.54      250.44    210.68 o
   0  48   8    13072.53    15805.25    612.96 o
   2  48   8      512.65      332.61    243.54 o
   4  48   8     1786.36     1882.27    166.31 o
   2  50   8    10776.10    12115.64    545.59 o
   4  50   8     2102.24     1829.03    165.65 o
   0  52   8     3344.79     3194.64    222.84 o
   2  52   8      724.39      231.71    261.95 o
   1   1   9    10365.91     9920.22    193.10 o
   3   1   9     1883.75     2144.56    245.68 o
   5   1   9     3113.25     3212.44    166.89 o
   7   1   9     9037.55    10004.56    314.88 o
   9   1   9     2219.34     2161.94    210.68 o
   1   3   9     5060.56     5246.33    216.59 o
   3   3   9    19652.33    19597.74    539.34 o
   5   3   9    10054.29    10145.94    407.55 o
   7   3   9     7685.83     7315.13    388.16 o
   9   3   9     5732.91     5937.69    385.20 o
   1   5   9     8757.05     9065.56    259.77 o
   3   5   9     8552.88     8774.74    372.71 o
   5   5   9     3443.02     3353.06    259.65 o
   7   5   9     3469.01     3501.29    242.23 o
   9   5   9     1488.54     1775.13    139.35 o
   1   7   9      177.86      285.37    101.02 o
   3   7   9    29588.74    28302.14    643.20 o
   5   7   9     2275.83     2393.02    198.51 o
   7   7   9      679.97      687.57     75.92 o
   9   7   9     2991.12     3108.20    225.47 o
   1   9   9    15180.55    15659.48    369.42 o
   3   9   9     4861.64     4556.31    306.65 o
   5   9   9     2420.65     2417.01    172.55 o
   7   9   9      467.17      645.17     75.92 o
   9   9   9     2328.57     2818.97    231.38 o
   1  11   9    15700.12    15716.47    488.07 o
   3  11   9    24603.22    24200.71    606.72 o
   5  11   9     2077.32     2007.50    188.65 o
   7  11   9     2992.56     3194.97    239.60 o
   9  11   9     1564.57     1681.46    120.62 o
   1  13   9     4964.71     4881.04    208.18 o
   3  13   9    15679.62    15128.53    503.85 o
   5  13   9       67.37       14.79    158.75 o
   7  13   9    12410.78    12288.52    505.82 o
   9  13   9     4553.44     4366.01    325.05 o
   1  15   9     5052.93     4882.34    210.50 o
   3  15   9     1105.61     1746.21    137.38 o
   5  15   9     5484.67     5757.25    328.67 o
   7  15   9     6849.51     6456.98    386.18 o
   9  15   9      875.86     1022.48     98.93 o
   1  17   9     5602.62     5259.62    217.14 o
   3  17   9    11768.86    11987.46    446.99 o
   5  17   9     2926.81     3125.29    221.52 o
   7  17   9    10051.38    10524.23    468.35 o
   9  17   9     2021.30     2219.49    176.82 o
   1  19   9     1733.46     1799.83    116.84 o
   3  19   9     7799.44     8760.28    396.04 o
   5  19   9     2841.92     3012.89    229.74 o
   7  19   9    16912.02    16850.08    600.80 o
   9  19   9     2316.97     2382.83    197.20 o
   1  21   9    18276.46    17878.92    378.42 o
   3  21   9     6222.48     6420.17    352.33 o
   5  21   9     2232.10     2030.17    160.06 o
   7  21   9     5345.80     6129.30    360.55 o
   9  21   9     2403.36     2264.18    179.78 o
   1  23   9      457.58      398.21     67.33 o
   3  23   9    10039.22     9728.86    426.61 o
   5  23   9      734.17      669.82     81.18 o
   7  23   9     2742.88     3109.19    248.47 o
   9  23   9     3606.11     3564.39    283.31 o
   1  25   9     3885.14     4035.92    204.05 o
   3  25   9    12928.60    12329.27    474.59 o
   5  25   9     2750.96     2735.16    213.96 o
   7  25   9      625.73      454.87    209.69 o
   9  25   9     1934.05     1752.45    140.67 o
   1  27   9    14635.93    14951.49    649.45 o
   3  27   9     3896.45     3867.09    299.09 o
   5  27   9     1739.69     1784.99    155.46 o
   7  27   9      537.91      745.74     88.74 o
   1  29   9     1283.22     1330.26    121.28 o
   3  29   9     6453.34     6109.58    369.09 o
   5  29   9     1549.81     1694.93    105.50 o
   7  29   9     3807.17     4567.81    344.77 o
   1  31   9     8281.63     8388.84    296.20 o
   3  31   9     3306.33     2933.68    236.31 o
   5  31   9     1743.95     1543.09    136.07 o
   7  31   9     4589.37     5248.48    388.81 o
   1  33   9      522.97      485.81     65.24 o
   3  33   9    13797.62    13869.73    509.76 o
   5  33   9     8181.69     8621.25    449.94 o
   7  33   9     5134.22     5308.29    393.09 o
   1  35   9      294.38      333.98    118.16 o
   3  35   9    11406.39    11210.16    482.15 o
   5  35   9     1003.97     1019.52    101.56 o
   7  35   9     7312.23     8128.58    468.02 o
   1  37   9     1035.88      942.31    121.28 o
   3  37   9     1509.65     1451.39    111.09 o
   5  37   9     3813.69     3940.71    270.49 o
   7  37   9      591.66      705.98     97.29 o
   1  39   9      732.81      532.27    162.12 o
   3  39   9     5037.84     5305.34    377.64 o
   5  39   9      808.84      527.18    211.33 o
   1  41   9     4468.49     4788.49    293.66 o
   3  41   9     3885.18     3384.61    277.07 o
   5  41   9      462.35      240.91    230.40 o
   1  43   9     4935.72     5185.81    266.32 o
   3  43   9     1894.63     1834.29    121.94 o
   5  43   9      890.08      912.38    104.52 o
   1  45   9      102.49      122.58    234.01 o
   3  45   9     4437.49     4449.49    299.74 o
   1  47   9     2772.28     2907.23    248.47 o
   3  47   9     3638.11     3647.54    279.04 o
   1  49   9      527.59      379.94    160.51 o
   2   0  10    33948.29    32077.21    713.86 o
   6   0  10     1262.97     1472.10    134.42 o
   0   2  10     6781.35     6427.40    352.00 o
   2   2  10     8284.02     7884.38    379.61 o
   4   2  10    12620.91    12688.50    469.34 o
   6   2  10      611.48      788.14     84.47 o
   8   2  10     6371.15     6939.80    405.57 o
   2   4  10    15037.13    15154.82    507.13 o
   4   4  10     9170.49     8590.03    403.27 o
   6   4  10     3915.38     4779.80    317.49 o
   8   4  10    10675.00    10244.21    501.55 o
   0   6  10     3272.88     3284.37    259.65 o
   2   6  10      451.14      697.76     69.68 o
   4   6  10      488.22      169.26    209.36 o
   6   6  10    14447.79    13969.32    529.81 o
   8   6  10     3852.18     3934.80    281.34 o
   2   8  10    10592.21    10439.11    446.66 o
   4   8  10    12555.41    11736.69    486.10 o
   6   8  10      126.70      503.52     86.11 o
   8   8  10    12592.22    12644.79    555.78 o
   0  10  10    14928.43    14367.33    490.70 o
   2  10  10      129.10     -117.66    159.73 o
   4  10  10     2239.05     2154.41    174.19 o
   6  10  10    18412.79    17854.81    591.27 o
   8  10  10      100.01      115.69    216.59 o
   2  12  10    16716.93    16865.53    529.15 o
   4  12  10    37067.04    34139.92    783.87 o
   6  12  10     3120.47     3109.51    247.49 o
   8  12  10     3636.05     3850.00    268.52 o
   0  14  10    14280.09    13874.66    500.56 o
   2  14  10     1323.27     1270.95     94.98 o
   4  14  10     5764.79     6285.75    372.38 o
   6  14  10      512.54      701.37     90.38 o
   8  14  10     6171.93     6177.95    414.78 o
   2  16  10    19472.78    19632.24    582.07 o
   4  16  10     2566.18     2953.07    223.82 o
   6  16  10      249.51       88.08    172.22 o
   8  16  10      140.84      475.25    205.75 o
   0  18  10    28500.52    29059.06    708.28 o
   2  18  10      549.97      677.71     82.82 o
   4  18  10     7024.80     6693.63    391.77 o
   6  18  10     1901.25     1736.35    142.97 o
   8  18  10     7326.88     6971.02    446.99 o
   2  20  10     9334.68     8813.85    423.98 o
   4  20  10    21495.83    20926.86    643.20 o
   6  20  10      563.91      472.29    223.82 o
   8  20  10     7257.12     7524.49    438.44 o
   0  22  10     5658.09     4443.90    336.23 o
   2  22  10     1650.91     1303.49    114.05 o
   4  22  10      137.37      305.33    203.44 o
   6  22  10     7146.93     6497.41    413.46 o
   8  22  10      880.32      904.49    113.39 o
   2  24  10     2626.14     2340.11    191.28 o
   4  24  10    12520.39    12812.74    507.46 o
   6  24  10       76.50      356.93    185.04 o
   8  24  10     5696.49     5924.22    431.87 o
   0  26  10     1977.80     1887.86    156.77 o
   2  26  10      640.15      720.44     87.43 o
   4  26  10       64.38      -88.41    233.35 o
   6  26  10    11167.01    10535.41    486.43 o
   2  28  10     9414.15     8893.72    436.14 o
   4  28  10    21494.91    20394.42    657.00 o
   6  28  10     1508.45     1435.94    149.87 o
   0  30  10     2987.63     3122.33    248.47 o
   2  30  10     1103.10     1106.95     97.94 o
   4  30  10      423.64      442.06    220.86 o
   6  30  10     2954.60     3407.62    277.07 o
   2  32  10    16524.15    15759.57    605.08 o
   4  32  10     6504.00     6521.08    429.90 o
   6  32  10      404.55        0.00    238.61 o
   0  34  10    20035.49    20019.41    683.96 o
   2  34  10      540.67      659.96     94.66 o
   4  34  10     5368.66     5868.01    371.39 o
   6  34  10      382.17      468.02     94.98 o
   2  36  10     8110.32     8613.04    478.21 o
   4  36  10     3177.01     3350.76    265.23 o
   0  38  10      266.05      356.27    205.42 o
   2  38  10      415.29      334.58    230.40 o
   4  38  10     1213.15     1351.81    118.98 o
   2  40  10     4029.53     3314.93    247.81 o
   4  40  10     6728.51     6061.93    428.25 o
   0  42  10      449.05      546.57    232.04 o
   2  42  10      304.70      125.22    222.84 o
   1   1  11     1897.16     1988.98    100.76 o
   3   1  11     7066.71     7104.04    433.18 o
   5   1  11     3830.63     3950.90    201.97 o
   7   1  11      839.57      930.13     68.64 o
   1   3  11    10424.72    10491.82    458.00 o
   3   3  11    11460.08    11004.42    471.31 o
   5   3  11    13571.90    12561.97    538.03 o
   7   3  11     3648.90     3379.68    265.56 o
   1   5  11     9121.28     8802.18    301.37 o
   3   5  11     4231.46     4550.72    318.15 o
   5   5  11     2913.59     3136.79    211.00 o
   7   5  11     3663.34     4178.01    275.75 o
   1   7  11     7885.67     6947.25    284.30 o
   3   7  11     5421.86     4893.52    338.53 o
   5   7  11      433.34      667.85     80.85 o
   7   7  11      206.58      357.26    194.57 o
   1   9  11    14748.36    14631.20    384.41 o
   3   9  11     5642.31     5806.55    361.86 o
   5   9  11      170.73      307.96    182.08 o
   7   9  11     1024.46     1028.40    116.68 o
   1  11  11    17270.94    16546.54   1545.88 o
   3  11  11    12544.19    11658.46    497.93 o
   5  11  11     2959.57     2683.89    201.47 o
   7  11  11      533.25      301.06    217.25 o
   1  13  11     9344.45     8903.32    307.93 o
   3  13  11    15285.08    15323.42    557.09 o
   5  13  11     2094.18     2260.24    218.23 o
   7  13  11     4483.59     4955.31    376.65 o
   1  15  11     1044.10      974.28     65.65 o
   3  15  11     5512.28     5561.37    384.87 o
   5  15  11     5310.60     5641.23    369.09 o
   7  15  11     1642.55     1649.91    152.50 o
   1  17  11     2629.72     2731.11    149.49 o
   3  17  11     6283.73     6285.42    401.96 o
   5  17  11     9192.01     9212.53    462.43 o
   7  17  11     3480.93     3696.19    277.39 o
   1  19  11     5980.12     5460.38    262.73 o
   3  19  11    13029.88    12463.37    513.38 o
   5  19  11     4350.56     4790.97    355.62 o
   7  19  11     3762.79     3517.39    279.37 o
   1  21  11    10153.54    10136.68    323.03 o
   3  21  11     2341.35     2715.44    234.67 o
   5  21  11     5154.42     5034.19    386.18 o
   1  23  11     2541.41     2562.72    128.87 o
   3  23  11     8428.45     9133.65    460.46 o
   5  23  11      856.39      929.47     98.93 o
   1  25  11     9112.04     8604.16    325.47 o
   3  25  11     7483.44     7735.50    436.14 o
   5  25  11     3541.26     3545.66    261.95 o
   1  27  11    10395.25    10381.99    828.40 o
   3  27  11     3203.56     3465.46    275.09 o
   5  27  11      523.41      488.40    223.16 o
   1  29  11     5690.09     6153.82    275.58 o
   3  29  11     3334.31     3313.95    269.84 o
   5  29  11     1079.58      994.87    107.47 o
   1  31  11     7448.49     7730.87    318.96 o
   3  31  11     1182.17     1316.31    126.21 o
   1  33  11     1008.93     1030.64     88.97 o
   3  33  11     9711.91    10284.96    518.31 o
   1  35  11     4073.57     3979.29    329.98 o
   3  35  11     5174.62     5688.89    398.67 o
   1  37  11     1576.73     1784.95     95.39 o
   0   0  12     2590.16     2555.05    221.52 o
   4   0  12     8435.53     8057.26    446.66 o
   2   2  12    13419.76    12945.19    548.22 o
   4   2  12     1087.17     1223.30    116.02 o
   6   2  12     1783.06     1941.76    191.61 o
   0   4  12     7494.60     6442.52    427.60 o
   2   4  12     2499.58     2403.21    155.13 o
   4   4  12     3096.43     3175.91    254.06 o
   6   4  12     3421.33     3417.48    231.71 o
   2   6  12     2555.35     2453.50    183.07 o
   4   6  12     5065.88     5322.76    387.50 o
   6   6  12     1283.21     1444.16    119.96 o
   0   8  12     1278.59     1275.88    107.15 o
   2   8  12     4829.63     4661.15    351.67 o
   4   8  12     1373.22     1716.63    129.82 o
   2  10  12      150.23      112.40    199.50 o
   4  10  12     9115.27     8769.48    466.71 o
   0  12  12    10184.62     9654.91    475.25 o
   2  12  12     1140.67     1163.81    114.05 o
   4  12  12     3668.05     4063.63    290.87 o
   2  14  12     6997.98     6812.27    410.50 o
   4  14  12     2081.12     2268.79    171.24 o
   0  16  12     1966.52     1700.52    115.36 o
   2  16  12      497.56      881.16     96.96 o
   4  16  12     3255.17     3472.03    271.15 o
   2  18  12    16806.81    16744.58    630.05 o
   4  18  12     1482.76     1612.44    108.46 o
   0  20  12     2908.15     2840.67    233.02 o
   2  20  12     3093.92     3838.83    267.21 o
   4  20  12     2973.49     2956.03    165.32 o
   2  22  12      579.22      698.42     92.36 o
   4  22  12     3092.31     3299.81    239.27 o
   0  24  12     1656.73     1737.00    125.55 o
   2  24  12     2583.14     2283.90    189.64 o
   2  26  12     2591.36     2519.89    151.84 o
   0  28  12     4004.59     3968.32    296.79 o
   1   1  13      277.23      202.76     97.72 o
   1   3  13      202.18      296.84    128.57 o
   1   5  13     1824.65     1762.23     95.26 o
   1   7  13      842.83      901.37     71.74 o
   1   9  13     1882.94     1827.28    112.07 o
   1  11  13     2970.32     3390.92    187.05 o
   1  13  13      161.51      287.66    122.96 o
 
